# Supplementary material for: N-{4-[4-(4-Fluoro­phen­yl)-1-methyl-2-[(R)-methyl­sulfin­yl]-1H-imidazol-5-yl]-2-pyridyl}acetamide dihydrate
Source: Acta Crystallogr Sect E Struct Rep Online. 2009 Dec 12;66(Pt 1):o121. doi: 10.1107/S1600536809051873 (PMC2980079; doi:10.1107/S1600536809051873)
Supplement: Supplementary file 1 [file e-66-0o121-sup1.cif]

##############################################################################
###                                                                        ###
###        Electronic paper (Acta Crystallographica Section E)             ###
###                                                                        ###
##############################################################################
#                                                                            #
# This CIF contains the data in a paper accepted for publication in Acta     #
# Crystallographica Section E. It conforms to the requirements of Notes      #
# for Authors for Section E, and has been peer reviewed under the auspices   #
# of the IUCr Commission on Journals.                                        #
#                                                                            #
# Full details of the Crystallographic Information File format               #
# are given in the paper "The Crystallographic Information File (CIF):       #
# a New Standard Archive File for Crystallography" by S. R. Hall, F. H.      #
# Allen and I. D. Brown [Acta Cryst. (1991), A47, 655-685].                  #
#                                                                            #
# The current version of the core CIF dictionary is obtainable from          #
# ftp://ftp.iucr.org/pub/cif_core.dic. The current version number is 2.4.    #
#                                                                            #
# Software is freely available for graphical display of the structure(s) in  #
# this CIF.  For information consult the CIF home page http://www.iucr.org/  #
# cif/home.html                                                              #
#                                                                            #
# This file may be used for bona fide research purposes within the           #
# scientific community so long as proper attribution is given to the journal # 
# article from which it was obtained.                                        #
#                                                                            #
##############################################################################
                                             
data_I
_audit_creation_method     SHELXL-97
_chemical_name_systematic
;
<i>N</i>-{4-[4-(4-Fluorophenyl)-1-methyl-2-[(<i>R</i>)-methylsulfinyl]-
1<i>H</i>-imidazol-5-yl]-2-pyridyl}acetamide dihydrate
;
_chemical_name_common     ?
_chemical_formula_moiety     'C18 H17 F N4 O2 S , 2H2 O'
_chemical_formula_sum     'C18 H21 F N4 O4 S'
_chemical_formula_iupac     'C18 H17 F N4 O2 S , 2H2 O'
_chemical_formula_weight     408.45
_chemical_melting_point     ?
_symmetry_cell_setting     orthorhombic
_symmetry_space_group_name_H-M     'P 21 21 21'
_symmetry_space_group_name_Hall     'P 2ac 2ab'
loop_
    _symmetry_equiv_pos_as_xyz
    'x, y, z'
    '-x+1/2, -y, z+1/2'
    'x+1/2, -y+1/2, -z'
    '-x, y+1/2, -z+1/2'
_cell_length_a     5.8178(2)
_cell_length_b     14.3233(5)
_cell_length_c     23.3694(9)
_cell_angle_alpha     90.00
_cell_angle_beta     90.00
_cell_angle_gamma     90.00
_cell_volume     1947.37(12)
_cell_formula_units_Z     4
_cell_measurement_reflns_used     1669
_cell_measurement_theta_min     2.9
_cell_measurement_theta_max     23.5
_cell_measurement_temperature     193(2)
_exptl_crystal_description     needle
_exptl_crystal_colour     colourless
_exptl_crystal_size_max     0.50
_exptl_crystal_size_mid     0.10
_exptl_crystal_size_min     0.10
_exptl_crystal_density_diffrn     1.393
_exptl_crystal_density_meas     ?
_exptl_crystal_density_method     'not measured'
_exptl_crystal_F_000     856
_exptl_absorpt_coefficient_mu     0.208
_exptl_absorpt_correction_type     none
_exptl_absorpt_correction_T_min     0.9032
_exptl_absorpt_correction_T_max     0.9795
_diffrn_ambient_temperature     193(2)
_diffrn_radiation_type     MoK\a
_diffrn_radiation_wavelength     0.71069
_diffrn_radiation_monochromator     graphite
_diffrn_measurement_device_type     'Bruker SMART APEXII'
_diffrn_measurement_device     '\k-geometry diffractometer'
_diffrn_measurement_method     'CCD scan'
_diffrn_detector_area_resol_mean     ?
_diffrn_reflns_number     10703
_diffrn_reflns_av_R_equivalents     0.0886
_diffrn_reflns_av_sigmaI/netI     0.1274
_diffrn_reflns_theta_min     1.74
_diffrn_reflns_theta_max     27.87
_diffrn_reflns_theta_full     27.87
_diffrn_measured_fraction_theta_max     0.995
_diffrn_measured_fraction_theta_full     0.995
_diffrn_reflns_limit_h_min     -7
_diffrn_reflns_limit_h_max     7
_diffrn_reflns_limit_k_min     -18
_diffrn_reflns_limit_k_max     15
_diffrn_reflns_limit_l_min     -24
_diffrn_reflns_limit_l_max     30
_diffrn_standards_number     ?
_diffrn_standards_interval_count     ?
_diffrn_standards_interval_time     ?
_diffrn_standards_decay_%     ?
_refine_special_details
;
Refinement of <i>F</i>^2^ against ALL reflections. The weighted <i>R</i>-factor
<i>wR</i> and goodness of fit <i>S</i> are based on <i>F</i>^2^, conventional
<i>R</i>-factors <i>R</i> are based on <i>F</i>, with <i>F</i> set to zero for
negative <i>F</i>^2^. The threshold expression of <i>F</i>^2^ >
\s(<i>F</i>^2^) is used only for calculating <i>R</i>-factors(gt) <i>etc</i>.
and is not relevant to the choice of reflections for refinement.
<i>R</i>-factors based on <i>F</i>^2^ are statistically about twice as large
as those based on <i>F</i>, and <i>R</i>- factors based on ALL data will be
even larger.
;
_reflns_number_total     4628
_reflns_number_gt     2634
_reflns_threshold_expression     I>2\s(I)
_refine_ls_structure_factor_coef     Fsqd
_refine_ls_matrix_type     full
_refine_ls_R_factor_all     0.0963
_refine_ls_R_factor_gt     0.0459
_refine_ls_wR_factor_gt     0.0842
_refine_ls_wR_factor_ref     0.0994
_refine_ls_goodness_of_fit_ref     0.838
_refine_ls_restrained_S_all     0.838
_refine_ls_number_reflns     4628
_refine_ls_number_parameters     256
_refine_ls_number_restraints     0
_refine_ls_hydrogen_treatment     constr
_refine_ls_weighting_scheme     calc
_refine_ls_weighting_details
         'calc w=1/[\s^2^(Fo^2^)+(0.0293P)^2^+0.0000P] where P=(Fo^2^+2Fc^2^)/3'
_atom_sites_solution_hydrogens     geom
_atom_sites_solution_primary     direct
_atom_sites_solution_secondary     difmap
_refine_ls_shift/su_max     0.001
_refine_ls_shift/su_mean     0.000
_refine_diff_density_max     0.271
_refine_diff_density_min     -0.295
_refine_ls_extinction_method     none
_refine_ls_extinction_coef     ?
_refine_ls_abs_structure_details     'Flack (1983), 1949 Friedel pairs'
_refine_ls_abs_structure_Flack     -0.08(11)
loop_
    _atom_type_symbol
    _atom_type_description
    _atom_type_scat_dispersion_real
    _atom_type_scat_dispersion_imag
    _atom_type_scat_source
    'C' 'C' 0.0033 0.0016
                         'International Tables Vol C Tables 4.2.6.8 and 6.1.1.4'
    'H' 'H' 0.0000 0.0000
                         'International Tables Vol C Tables 4.2.6.8 and 6.1.1.4'
    'N' 'N' 0.0061 0.0033
                         'International Tables Vol C Tables 4.2.6.8 and 6.1.1.4'
    'O' 'O' 0.0106 0.0060
                         'International Tables Vol C Tables 4.2.6.8 and 6.1.1.4'
    'S' 'S' 0.1246 0.1234
                         'International Tables Vol C Tables 4.2.6.8 and 6.1.1.4'
    'F' 'F' 0.0171 0.0103
                         'International Tables Vol C Tables 4.2.6.8 and 6.1.1.4'
_computing_data_collection     'APEX2 (Bruker, 2006)'
_computing_cell_refinement     'SAINT (Bruker, 2006)'
_computing_data_reduction     'SAINT (Bruker, 2006)'
_computing_structure_solution     'SIR-97 (Altomare <i>et al.</i>,  1999)'
_computing_structure_refinement     'SHELXL97 (Sheldrick, 2008)'
_computing_molecular_graphics     'PLATON (Spek, 2009)'
_computing_publication_material     'PLATON (Spek, 2009)'
loop_
    _atom_site_type_symbol
    _atom_site_label
    _atom_site_fract_x
    _atom_site_fract_y
    _atom_site_fract_z
    _atom_site_U_iso_or_equiv
    _atom_site_adp_type
    _atom_site_calc_flag
    _atom_site_refinement_flags
    _atom_site_occupancy
    _atom_site_disorder_assembly
    _atom_site_disorder_group
    C C1 -0.0028(5) 0.38294(18) 0.67677(10) 0.0247(6) Uani d . 1 . .
    N N2 0.0086(5) 0.38684(16) 0.73573(9) 0.0301(6) Uani d . 1 . .
    C C3 0.1670(5) 0.44957(18) 0.74681(10) 0.0299(7) Uani d . 1 . .
    N N4 0.2625(4) 0.48701(15) 0.69850(7) 0.0276(5) Uani d . 1 . .
    C C5 0.1496(5) 0.44518(18) 0.65318(10) 0.0244(6) Uani d . 1 . .
    C C6 -0.1622(5) 0.31718(18) 0.64897(11) 0.0265(7) Uani d . 1 . .
    C C7 -0.1212(6) 0.2827(2) 0.59361(11) 0.0334(7) Uani d . 1 . .
    H H7 0.0139 0.3008 0.5736 0.040 Uiso calc R 1 . .
    C C8 -0.2761(6) 0.2227(2) 0.56802(13) 0.0406(8) Uani d . 1 . .
    H H8 -0.2504 0.2003 0.5303 0.049 Uiso calc R 1 . .
    C C9 -0.4667(6) 0.1961(2) 0.59797(14) 0.0428(9) Uani d . 1 . .
    C C10 -0.5117(6) 0.2250(2) 0.65250(13) 0.0391(8) Uani d . 1 . .
    H H10 -0.6438 0.2036 0.6725 0.047 Uiso calc R 1 . .
    C C11 -0.3591(5) 0.2864(2) 0.67776(12) 0.0326(7) Uani d . 1 . .
    H H11 -0.3885 0.3082 0.7154 0.039 Uiso calc R 1 . .
    F F13 -0.6195(4) 0.13680(13) 0.57211(9) 0.0687(6) Uani d . 1 . .
    S S14 0.25518(17) 0.48524(5) 0.81652(3) 0.0404(2) Uani d . 1 . .
    O O15 0.3625(4) 0.40219(16) 0.84497(7) 0.0490(6) Uani d . 1 . .
    C C16 -0.0249(7) 0.4982(3) 0.84489(11) 0.0636(12) Uani d . 1 . .
    H H16C -0.0151 0.5104 0.8861 0.095 Uiso calc R 1 . .
    H H16B -0.1127 0.4408 0.8383 0.095 Uiso calc R 1 . .
    H H16A -0.1020 0.5506 0.8260 0.095 Uiso calc R 1 . .
    C C17 0.4374(6) 0.5604(2) 0.69480(12) 0.0439(9) Uani d . 1 . .
    H H17A 0.4180 0.6041 0.7267 0.066 Uiso calc R 1 . .
    H H17B 0.4205 0.5940 0.6585 0.066 Uiso calc R 1 . .
    H H17C 0.5906 0.5321 0.6967 0.066 Uiso calc R 1 . .
    C C18 0.2057(5) 0.47072(17) 0.59317(9) 0.0244(6) Uani d . 1 . .
    C C19 0.4114(5) 0.44302(19) 0.56902(11) 0.0285(7) Uani d . 1 . .
    H H19 0.5209 0.4092 0.5909 0.034 Uiso calc R 1 . .
    C C20 0.4555(6) 0.4653(2) 0.51252(11) 0.0331(7) Uani d . 1 . .
    H H20 0.5962 0.4448 0.4961 0.040 Uiso calc R 1 . .
    N N21 0.3106(4) 0.51404(17) 0.47977(8) 0.0294(6) Uani d . 1 . .
    C C22 0.1152(5) 0.54307(19) 0.50371(11) 0.0262(7) Uani d . 1 . .
    C C23 0.0530(5) 0.52212(19) 0.56027(10) 0.0264(6) Uani d . 1 . .
    H H23 -0.0896 0.5426 0.5756 0.032 Uiso calc R 1 . .
    N N24 -0.0213(4) 0.59582(16) 0.46634(9) 0.0314(6) Uani d . 1 . .
    H H24 0.0221 0.5970 0.4291 0.047 Uiso d R 1 . .
    C C25 -0.1937(6) 0.65639(19) 0.47982(12) 0.0327(7) Uani d . 1 . .
    O O26 -0.2713(4) 0.66543(13) 0.52821(8) 0.0405(5) Uani d . 1 . .
    C C27 -0.2867(7) 0.7123(2) 0.43046(12) 0.0530(10) Uani d . 1 . .
    H H27A -0.2501 0.7784 0.4361 0.080 Uiso calc R 1 . .
    H H27C -0.4538 0.7044 0.4284 0.080 Uiso calc R 1 . .
    H H27B -0.2166 0.6904 0.3948 0.080 Uiso calc R 1 . .
    O O1L 0.2647(6) 0.21319(16) 0.85452(9) 0.0726(8) Uani d . 1 . .
    H H1L 0.2717 0.2057 0.8945 0.109 Uiso d R 1 . .
    H H2L 0.2448 0.2723 0.8557 0.109 Uiso d R 1 . .
    O O2L 0.0400(5) 0.16661(18) 0.75536(11) 0.0795(9) Uani d . 1 . .
    H H3L 0.1051 0.1806 0.7863 0.119 Uiso d R 1 . .
    H H4L -0.0357 0.2127 0.7435 0.119 Uiso d R 1 . .
loop_
    _atom_site_aniso_label
    _atom_site_aniso_U_11
    _atom_site_aniso_U_22
    _atom_site_aniso_U_33
    _atom_site_aniso_U_12
    _atom_site_aniso_U_13
    _atom_site_aniso_U_23
    C1 0.0296(16) 0.0238(15) 0.0207(13) 0.0027(13) -0.0021(14) 0.0000(11)
    N2 0.0400(16) 0.0291(14) 0.0211(11) -0.0024(12) -0.0021(12) 0.0038(10)
    C3 0.0408(19) 0.0302(15) 0.0186(13) -0.0020(14) -0.0058(14) 0.0009(11)
    N4 0.0324(13) 0.0299(12) 0.0206(10) -0.0038(13) -0.0037(12) 0.0004(9)
    C5 0.0266(17) 0.0261(14) 0.0206(13) 0.0042(13) -0.0028(13) 0.0002(11)
    C6 0.0312(19) 0.0238(14) 0.0245(13) 0.0029(13) -0.0061(14) 0.0038(11)
    C7 0.0332(18) 0.0328(17) 0.0341(16) 0.0031(16) -0.0017(15) -0.0034(13)
    C8 0.044(2) 0.0349(17) 0.0434(16) 0.0021(19) -0.0093(19) -0.0141(14)
    C9 0.036(2) 0.0325(19) 0.060(2) -0.0051(17) -0.0175(19) -0.0050(16)
    C10 0.0320(19) 0.0342(18) 0.0512(19) -0.0045(16) -0.0054(17) 0.0131(15)
    C11 0.0333(18) 0.0325(17) 0.0318(15) 0.0013(15) -0.0020(15) 0.0071(13)
    F13 0.0562(14) 0.0548(13) 0.0950(15) -0.0195(12) -0.0165(14) -0.0227(12)
    S14 0.0586(5) 0.0411(4) 0.0215(3) -0.0017(5) -0.0099(4) -0.0032(3)
    O15 0.0636(17) 0.0592(15) 0.0243(10) 0.0236(14) -0.0124(11) -0.0030(10)
    C16 0.072(3) 0.091(3) 0.0272(15) 0.030(3) -0.0050(18) -0.0117(18)
    C17 0.048(2) 0.046(2) 0.0385(17) -0.0163(17) -0.0022(17) 0.0006(14)
    C18 0.0316(18) 0.0237(14) 0.0180(12) -0.0032(14) -0.0011(12) -0.0002(10)
    C19 0.0288(17) 0.0322(17) 0.0243(14) 0.0034(14) -0.0031(14) 0.0050(12)
    C20 0.0310(18) 0.040(2) 0.0288(15) 0.0034(15) 0.0038(14) 0.0011(13)
    N21 0.0311(15) 0.0318(13) 0.0254(11) 0.0066(12) 0.0012(11) 0.0013(10)
    C22 0.0313(18) 0.0258(16) 0.0214(13) -0.0029(14) -0.0005(13) -0.0007(11)
    C23 0.0289(17) 0.0288(16) 0.0214(13) 0.0013(14) 0.0018(12) -0.0020(12)
    N24 0.0385(16) 0.0373(15) 0.0185(11) 0.0101(14) 0.0004(12) 0.0032(10)
    C25 0.037(2) 0.0295(16) 0.0318(15) 0.0049(15) -0.0035(15) -0.0010(12)
    O26 0.0463(14) 0.0462(12) 0.0289(10) 0.0108(13) 0.0015(12) -0.0037(9)
    C27 0.065(3) 0.052(2) 0.0415(17) 0.026(2) -0.006(2) 0.0082(15)
    O1L 0.105(2) 0.0615(16) 0.0516(13) 0.0245(19) 0.0045(17) -0.0070(12)
    O2L 0.086(2) 0.0676(18) 0.0850(18) -0.0002(17) -0.0200(19) 0.0271(15)
_geom_special_details
;
All e.s.d.'s (except the e.s.d. in the dihedral angle between two l.s. planes)
are estimated using the full covariance matrix. The cell e.s.d.'s are taken
into account individually in the estimation of e.s.d.'s in distances, angles
and torsion angles; correlations between e.s.d.'s in cell parameters are only
used when they are defined by crystal symmetry. An approximate (isotropic)
treatment of cell e.s.d.'s is used for estimating e.s.d.'s involving l.s.
planes.
;
loop_
    _geom_bond_atom_site_label_1
    _geom_bond_atom_site_label_2
    _geom_bond_site_symmetry_2
    _geom_bond_distance
    _geom_bond_publ_flag
    C1 C5 . 1.373(4) ?
    C1 N2 . 1.380(3) ?
    C1 C6 . 1.473(4) ?
    N2 C3 . 1.313(4) ?
    C3 N4 . 1.368(3) ?
    C3 S14 . 1.783(3) ?
    N4 C5 . 1.383(3) ?
    N4 C17 . 1.465(4) ?
    C5 C18 . 1.485(3) ?
    C6 C11 . 1.400(4) ?
    C6 C7 . 1.405(4) ?
    C7 C8 . 1.382(4) ?
    C7 H7 . 0.9500 ?
    C8 C9 . 1.365(5) ?
    C8 H8 . 0.9500 ?
    C9 C10 . 1.365(4) ?
    C9 F13 . 1.370(4) ?
    C10 C11 . 1.382(4) ?
    C10 H10 . 0.9500 ?
    C11 H11 . 0.9500 ?
    S14 O15 . 1.499(2) ?
    S14 C16 . 1.769(4) ?
    C16 H16C . 0.9800 ?
    C16 H16B . 0.9800 ?
    C16 H16A . 0.9800 ?
    C17 H17A . 0.9800 ?
    C17 H17B . 0.9800 ?
    C17 H17C . 0.9800 ?
    C18 C19 . 1.381(4) ?
    C18 C23 . 1.386(4) ?
    C19 C20 . 1.382(3) ?
    C19 H19 . 0.9500 ?
    C20 N21 . 1.336(3) ?
    C20 H20 . 0.9500 ?
    N21 C22 . 1.333(3) ?
    C22 N24 . 1.402(3) ?
    C22 C23 . 1.403(3) ?
    C23 H23 . 0.9500 ?
    N24 C25 . 1.363(4) ?
    N24 H24 . 0.9072 ?
    C25 O26 . 1.224(3) ?
    C25 C27 . 1.505(4) ?
    C27 H27A . 0.9800 ?
    C27 H27C . 0.9800 ?
    C27 H27B . 0.9800 ?
    O1L H1L . 0.9410 ?
    O1L H2L . 0.8545 ?
    O2L H3L . 0.8400 ?
    O2L H4L . 0.8400 ?
loop_
    _geom_angle_atom_site_label_1
    _geom_angle_atom_site_label_2
    _geom_angle_atom_site_label_3
    _geom_angle_site_symmetry_1
    _geom_angle_site_symmetry_3
    _geom_angle
    _geom_angle_publ_flag
    C5 C1 N2 . . 110.1(2) ?
    C5 C1 C6 . . 130.1(2) ?
    N2 C1 C6 . . 119.8(2) ?
    C3 N2 C1 . . 105.0(2) ?
    N2 C3 N4 . . 113.0(2) ?
    N2 C3 S14 . . 125.3(2) ?
    N4 C3 S14 . . 121.7(2) ?
    C3 N4 C5 . . 105.6(2) ?
    C3 N4 C17 . . 127.7(2) ?
    C5 N4 C17 . . 126.5(2) ?
    C1 C5 N4 . . 106.3(2) ?
    C1 C5 C18 . . 132.9(2) ?
    N4 C5 C18 . . 120.8(2) ?
    C11 C6 C7 . . 118.1(3) ?
    C11 C6 C1 . . 120.3(2) ?
    C7 C6 C1 . . 121.6(3) ?
    C8 C7 C6 . . 120.4(3) ?
    C8 C7 H7 . . 119.8 ?
    C6 C7 H7 . . 119.8 ?
    C9 C8 C7 . . 118.8(3) ?
    C9 C8 H8 . . 120.6 ?
    C7 C8 H8 . . 120.6 ?
    C10 C9 C8 . . 123.4(3) ?
    C10 C9 F13 . . 118.4(3) ?
    C8 C9 F13 . . 118.3(3) ?
    C9 C10 C11 . . 117.9(3) ?
    C9 C10 H10 . . 121.0 ?
    C11 C10 H10 . . 121.0 ?
    C10 C11 C6 . . 121.4(3) ?
    C10 C11 H11 . . 119.3 ?
    C6 C11 H11 . . 119.3 ?
    O15 S14 C16 . . 107.50(16) ?
    O15 S14 C3 . . 107.32(12) ?
    C16 S14 C3 . . 96.18(15) ?
    S14 C16 H16C . . 109.5 ?
    S14 C16 H16B . . 109.5 ?
    H16C C16 H16B . . 109.5 ?
    S14 C16 H16A . . 109.5 ?
    H16C C16 H16A . . 109.5 ?
    H16B C16 H16A . . 109.5 ?
    N4 C17 H17A . . 109.5 ?
    N4 C17 H17B . . 109.5 ?
    H17A C17 H17B . . 109.5 ?
    N4 C17 H17C . . 109.5 ?
    H17A C17 H17C . . 109.5 ?
    H17B C17 H17C . . 109.5 ?
    C19 C18 C23 . . 118.7(2) ?
    C19 C18 C5 . . 120.3(2) ?
    C23 C18 C5 . . 120.9(2) ?
    C18 C19 C20 . . 119.0(3) ?
    C18 C19 H19 . . 120.5 ?
    C20 C19 H19 . . 120.5 ?
    N21 C20 C19 . . 123.4(3) ?
    N21 C20 H20 . . 118.3 ?
    C19 C20 H20 . . 118.3 ?
    C22 N21 C20 . . 117.4(2) ?
    N21 C22 N24 . . 112.9(2) ?
    N21 C22 C23 . . 123.3(3) ?
    N24 C22 C23 . . 123.8(3) ?
    C18 C23 C22 . . 118.1(3) ?
    C18 C23 H23 . . 121.0 ?
    C22 C23 H23 . . 121.0 ?
    C25 N24 C22 . . 128.0(2) ?
    C25 N24 H24 . . 114.5 ?
    C22 N24 H24 . . 116.8 ?
    O26 C25 N24 . . 123.5(2) ?
    O26 C25 C27 . . 121.3(3) ?
    N24 C25 C27 . . 115.2(3) ?
    C25 C27 H27A . . 109.5 ?
    C25 C27 H27C . . 109.5 ?
    H27A C27 H27C . . 109.5 ?
    C25 C27 H27B . . 109.5 ?
    H27A C27 H27B . . 109.5 ?
    H27C C27 H27B . . 109.5 ?
    H1L O1L H2L . . 94.9 ?
    H3L O2L H4L . . 109.5 ?
loop_
    _geom_torsion_atom_site_label_1
    _geom_torsion_atom_site_label_2
    _geom_torsion_atom_site_label_3
    _geom_torsion_atom_site_label_4
    _geom_torsion_site_symmetry_1
    _geom_torsion_site_symmetry_2
    _geom_torsion_site_symmetry_3
    _geom_torsion_site_symmetry_4
    _geom_torsion
    _geom_torsion_publ_flag
    C5 C1 N2 C3 . . . . -0.7(3) ?
    C6 C1 N2 C3 . . . . 178.7(3) ?
    C1 N2 C3 N4 . . . . -0.4(3) ?
    C1 N2 C3 S14 . . . . 179.4(2) ?
    N2 C3 N4 C5 . . . . 1.4(3) ?
    S14 C3 N4 C5 . . . . -178.5(2) ?
    N2 C3 N4 C17 . . . . 177.9(3) ?
    S14 C3 N4 C17 . . . . -2.0(4) ?
    N2 C1 C5 N4 . . . . 1.5(3) ?
    C6 C1 C5 N4 . . . . -177.8(3) ?
    N2 C1 C5 C18 . . . . -178.9(3) ?
    C6 C1 C5 C18 . . . . 1.8(5) ?
    C3 N4 C5 C1 . . . . -1.7(3) ?
    C17 N4 C5 C1 . . . . -178.2(3) ?
    C3 N4 C5 C18 . . . . 178.7(2) ?
    C17 N4 C5 C18 . . . . 2.1(4) ?
    C5 C1 C6 C11 . . . . -155.5(3) ?
    N2 C1 C6 C11 . . . . 25.2(4) ?
    C5 C1 C6 C7 . . . . 25.2(5) ?
    N2 C1 C6 C7 . . . . -154.0(3) ?
    C11 C6 C7 C8 . . . . 2.1(4) ?
    C1 C6 C7 C8 . . . . -178.6(3) ?
    C6 C7 C8 C9 . . . . -1.3(4) ?
    C7 C8 C9 C10 . . . . -0.8(5) ?
    C7 C8 C9 F13 . . . . 179.8(3) ?
    C8 C9 C10 C11 . . . . 2.0(5) ?
    F13 C9 C10 C11 . . . . -178.6(3) ?
    C9 C10 C11 C6 . . . . -1.1(4) ?
    C7 C6 C11 C10 . . . . -0.9(4) ?
    C1 C6 C11 C10 . . . . 179.8(3) ?
    N2 C3 S14 O15 . . . . 64.5(3) ?
    N4 C3 S14 O15 . . . . -115.7(2) ?
    N2 C3 S14 C16 . . . . -46.0(3) ?
    N4 C3 S14 C16 . . . . 133.8(3) ?
    C1 C5 C18 C19 . . . . -107.8(4) ?
    N4 C5 C18 C19 . . . . 71.7(3) ?
    C1 C5 C18 C23 . . . . 71.8(4) ?
    N4 C5 C18 C23 . . . . -108.7(3) ?
    C23 C18 C19 C20 . . . . -1.7(4) ?
    C5 C18 C19 C20 . . . . 177.9(3) ?
    C18 C19 C20 N21 . . . . 1.2(4) ?
    C19 C20 N21 C22 . . . . 0.8(4) ?
    C20 N21 C22 N24 . . . . 178.2(2) ?
    C20 N21 C22 C23 . . . . -2.3(4) ?
    C19 C18 C23 C22 . . . . 0.3(4) ?
    C5 C18 C23 C22 . . . . -179.3(2) ?
    N21 C22 C23 C18 . . . . 1.8(4) ?
    N24 C22 C23 C18 . . . . -178.8(3) ?
    N21 C22 N24 C25 . . . . -160.2(3) ?
    C23 C22 N24 C25 . . . . 20.3(4) ?
    C22 N24 C25 O26 . . . . -8.5(5) ?
    C22 N24 C25 C27 . . . . 172.0(3) ?
loop_
    _geom_hbond_atom_site_label_D
    _geom_hbond_atom_site_label_H
    _geom_hbond_atom_site_label_A
    _geom_hbond_site_symmetry_A
    _geom_hbond_distance_DH
    _geom_hbond_distance_HA
    _geom_hbond_distance_DA
    _geom_hbond_angle_DHA
    N24 H24 O15 2_564 0.91 2.08 2.983(3) 177
    O1L H2L O15 . 0.85 2.00 2.775(3) 151
    O1L H1L O26 4_546 0.94 1.90 2.825(3) 169
    O2L H3L O1L . 0.84 1.90 2.743(4) 177
    O2L H4L N2 . 0.84 2.51 3.193(3) 138
data_global
_journal_date_recd_electronic     2009-11-26
_journal_date_accepted     2009-12-02
_journal_name_full     'Acta Crystallographica, Section E'
_journal_year     2010
_journal_volume     66
_journal_issue      1
_journal_page_first     o121
_journal_page_last     o121
_journal_paper_category     QO
_journal_coeditor_code     NC2170
_publ_contact_author_name     'Stefan Laufer'
_publ_contact_author_address
;
Eberhard-Karls-University T\"ubingen
Auf der Morgenstelle 8
72076 T\"ubingen
Germany
;
_publ_contact_author_email     stefan.laufer@uni-tuebingen.de
_publ_contact_author_fax     ?
_publ_contact_author_phone     ?
_publ_section_title
;\
<i>N</i>-{4-[4-(4-Fluorophenyl)-1-methyl-2-[(<i>R</i>)-methylsulfinyl]-\
1<i>H</i>-imidazol-5-yl]-2-pyridyl}acetamide dihydrate
;
loop_
    _publ_author_name
    _publ_author_address
    'B\"uhler, Stefanie'
;
Eberhard-Karls-University T\"ubingen
Auf der Morgenstelle 8
72076 T\"ubingen
Germany
;
    'Schollmeyer, Dieter'
;
University Mainz
Institut of Organic Chemistry
Duesbergweg 10-14
55099 Mainz
Germany
;
    'Hauser, Dominik'
;
Eberhard-Karls-University T\"ubingen
Auf der Morgenstelle 8
72076 T\"ubingen
Germany
;
    'Albrecht, Wolfgang'
;
c-a-i-r biosciences GmbH
Paul-Ehrlich-Str. 15
72076 T\"ubingen
Germany
;
    'Laufer, Stefan'
;
Eberhard-Karls-University T\"ubingen
Auf der Morgenstelle 8
72076 T\"ubingen
Germany
;
