# Supplementary material for: N-{4-[4-(4-Fluoro­phen­yl)-1-methyl-2-[(R)-methyl­sulfin­yl]-1H-imidazol-5-yl]-2-pyridyl}acetamide dihydrate
Source: Acta Crystallogr Sect E Struct Rep Online. 2009 Dec 12;66(Pt 1):o121. doi: 10.1107/S1600536809051873 (PMC2980079; doi:10.1107/S1600536809051873)
Supplement: Supplementary file 2 [file e-66-0o121-Isup2.hkl]

# 
# h,k,l, Fc-squared, Fo-squared, sigma(Fo-squared) and status flag 
# 
data_I
_shelx_title ' rn4048 in P 21 21 21' 
_shelx_refln_list_code          4 
_shelx_F_calc_maximum      240.16 
_exptl_crystal_F_000       856.00 
_reflns_d_resolution_high  0.7601 
 
loop_ 
 _symmetry_equiv_pos_as_xyz 
 'x, y, z' 
 '-x+1/2, -y, z+1/2' 
 'x+1/2, -y+1/2, -z' 
 '-x, y+1/2, -z+1/2' 
 
_cell_length_a     5.8178 
_cell_length_b    14.3233 
_cell_length_c    23.3694 
_cell_angle_alpha  90.000 
_cell_angle_beta   90.000 
_cell_angle_gamma  90.000 
 
_shelx_F_squared_multiplier     1.000 
 
loop_ 
 _refln_index_h 
 _refln_index_k 
 _refln_index_l 
 _refln_F_squared_calc 
 _refln_F_squared_meas 
 _refln_F_squared_sigma 
 _refln_observed_status 
   2   0   0      645.14      529.30     33.81 o 
   4   0   0     1824.65     1736.66     81.58 o 
   6   0   0       16.59       16.27     21.01 o 
   1   1   0    18971.45     8799.34   8521.72 o 
   2   1   0      551.90      549.58     36.83 o 
   3   1   0      309.10      317.63     24.08 o 
   4   1   0       57.27       56.74     18.81 o 
   5   1   0      292.15      310.38     30.12 o 
   6   1   0       86.93       64.02     17.06 o 
   7   1   0        3.13        2.30     14.74 o 
   2   2   0       22.78       11.09     17.19 o 
   3   2   0      120.26       55.90     45.68 o 
   4   2   0      107.47       92.89     44.89 o 
   5   2   0      148.65      127.58     30.88 o 
   6   2   0      151.02       73.80     37.05 o 
   7   2   0       33.49       37.93     27.64 o 
   1   3   0    57678.49    59483.45    256.52 o 
   2   3   0       46.14       12.79     33.67 o 
   3   3   0      776.35      454.65    261.66 o 
   4   3   0      173.08      102.10     77.63 o 
   5   3   0      130.98       75.83     62.72 o 
   6   3   0       35.77       44.44     16.37 o 
   7   3   0        2.69       22.11     37.91 o 
   0   4   0    11531.59    11447.66    118.02 o 
   1   4   0     2344.25     2258.26     43.02 o 
   2   4   0     6853.93     3999.63   2244.49 o 
   3   4   0       49.98       18.13     24.28 o 
   4   4   0      618.03      405.90    283.87 o 
   5   4   0       18.73       25.15     19.06 o 
   6   4   0      213.01      222.42     55.63 o 
   7   4   0        8.41       11.25     35.20 o 
   1   5   0       13.71        8.93      6.57 o 
   2   5   0      126.41      102.16     34.90 o 
   3   5   0     1074.99      412.03    476.63 o 
   4   5   0      854.61      912.26     39.30 o 
   5   5   0      859.41      816.78     42.31 o 
   6   5   0       17.74       25.64     18.41 o 
   7   5   0        0.64        0.81     24.29 o 
   0   6   0     4478.77     4440.14     87.48 o 
   1   6   0       98.40       99.95     10.83 o 
   2   6   0     3841.29     4062.99     65.44 o 
   3   6   0      814.41      476.22    277.24 o 
   4   6   0      698.96      629.97     64.50 o 
   5   6   0      377.62      369.80     32.19 o 
   6   6   0       49.33       73.65     23.44 o 
   7   6   0        0.00       -1.76     26.43 o 
   1   7   0      685.64      731.29     27.73 o 
   2   7   0      102.41      122.51     16.66 o 
   3   7   0     1508.79      825.72    523.28 o 
   4   7   0      194.72      197.75     24.43 o 
   5   7   0       92.59       88.58     22.25 o 
   6   7   0        3.50        3.71     22.53 o 
   7   7   0        2.43        3.19     26.46 o 
   0   8   0       25.86       15.93     14.58 o 
   1   8   0      652.02      592.27     27.65 o 
   2   8   0       87.10      108.86     20.50 o 
   3   8   0      765.83      688.10    148.23 o 
   4   8   0     1015.45      957.91     58.03 o 
   5   8   0        7.86       -9.52     15.37 o 
   6   8   0        1.37       -3.68     23.95 o 
   1   9   0      427.24      411.31     21.59 o 
   2   9   0       90.70       66.13     19.51 o 
   3   9   0     1714.08     1607.21     93.53 o 
   4   9   0      658.87      604.88    112.13 o 
   5   9   0      140.46      145.84     26.40 o 
   6   9   0       10.72       12.20     26.09 o 
   0  10   0      788.64      689.57     48.32 o 
   1  10   0      434.26      423.58     23.40 o 
   2  10   0        9.47       19.23     21.90 o 
   3  10   0       26.69       22.29     18.21 o 
   4  10   0      707.46      282.34    335.95 o 
   5  10   0       88.33       85.11     29.34 o 
   6  10   0       10.74       19.99     39.64 o 
   1  11   0       52.70       29.21     14.85 o 
   2  11   0      102.29       89.59     22.87 o 
   3  11   0      107.48      149.99     34.44 o 
   4  11   0       27.82       28.26     47.64 o 
   5  11   0        6.97       10.31     35.41 o 
   6  11   0        2.21       25.34     39.95 o 
   0  12   0      463.71      416.83     34.18 o 
   1  12   0       92.50       35.83     43.17 o 
   2  12   0      228.24      182.42     29.99 o 
   3  12   0        0.85       10.76     25.38 o 
   4  12   0       99.87       39.59     35.22 o 
   5  12   0        4.05       40.86     39.89 o 
   1  13   0       47.37       32.99     19.48 o 
   2  13   0        8.15       18.84     18.72 o 
   3  13   0      159.85      195.50     33.85 o 
   4  13   0        9.51       -5.81     17.27 o 
   5  13   0        0.26        9.13     27.39 o 
   0  14   0        7.21      -13.54     24.40 o 
   1  14   0      366.28      392.15     39.36 o 
   2  14   0      247.69      292.86     37.79 o 
   3  14   0       41.79       56.89     25.29 o 
   4  14   0        6.85       -2.47     19.69 o 
   5  14   0       30.18       34.19     45.65 o 
   1  15   0        0.00        3.84     19.10 o 
   2  15   0        0.15        6.81     20.24 o 
   3  15   0        6.58      -17.86     17.86 o 
   4  15   0       15.65       12.67     36.45 o 
   0  16   0      131.75      109.31     45.75 o 
   1  16   0        6.40        8.79     22.52 o 
   2  16   0       41.96       35.86     23.91 o 
   3  16   0       13.08      -11.04     20.90 o 
   1  17   0       25.05       27.55     25.40 o 
   2  17   0        1.24       -5.64     22.22 o 
   3  17   0        1.08        3.38     23.63 o 
   0  18   0      199.66      238.13     63.11 o 
   1  18   0       90.31       52.09     30.77 o 
   2  18   0        0.21      -10.00     33.36 o 
   1   0   1     1013.30      903.59     32.96 o 
   2   0   1      107.41       38.36     47.75 o 
   3   0   1      356.84      105.30    138.78 o 
   4   0   1       98.93       95.08     15.13 o 
   5   0   1      151.60      138.65     20.76 o 
   6   0   1        6.15        8.77     12.30 o 
   7   0   1       53.80       27.11     16.34 o 
  -7   1   1       45.86       46.99     23.11 o 
  -6   1   1       30.25       32.30     15.45 o 
  -5   1   1       33.88       28.02     17.00 o 
  -4   1   1      573.42      356.61    166.36 o 
  -3   1   1      114.59      138.22     19.15 o 
  -2   1   1     2758.05     2596.56    119.81 o 
  -1   1   1     1767.77     1625.59     52.03 o 
   1   1   1     1758.50     1633.76     56.62 o 
   2   1   1     2753.62     2420.94     47.58 o 
   3   1   1      114.01      111.10     17.13 o 
   4   1   1      569.08      520.73     34.37 o 
   5   1   1       33.90       44.62     14.28 o 
   6   1   1       29.89       32.08     15.69 o 
   7   1   1       46.09       71.70     23.77 o 
  -7   2   1       67.80       60.78     29.88 o 
  -6   2   1      286.48      313.64     26.98 o 
  -5   2   1      432.60      400.14     30.21 o 
  -4   2   1        3.96       -2.92     10.23 o 
  -3   2   1     1141.99     1097.12     57.05 o 
  -2   2   1      272.67      298.43     16.74 o 
  -1   2   1     1359.78     1280.48     74.18 o 
   1   2   1     1357.36     1288.59     30.87 o 
   2   2   1      270.25      269.80     20.70 o 
   3   2   1     1145.89     1133.58     35.12 o 
   4   2   1        4.20       -6.53     11.06 o 
   5   2   1      434.72      449.12     26.97 o 
   6   2   1      287.24      317.12     27.23 o 
   7   2   1       67.70       70.31     28.24 o 
  -7   3   1       14.51       42.94     41.10 o 
  -6   3   1       17.55       -1.88     16.36 o 
  -5   3   1      212.01      174.95     23.57 o 
  -4   3   1       20.16       23.71     12.74 o 
  -3   3   1       10.58        9.91     10.10 o 
  -2   3   1      578.65      573.25     23.24 o 
  -1   3   1     9796.88    10491.82     72.84 o 
   1   3   1     9824.99    10473.83    261.63 o 
   2   3   1      578.28      608.01     23.95 o 
   3   3   1        9.79       12.26     10.39 o 
   4   3   1       19.43       19.57     12.58 o 
   5   3   1      212.15      195.90     24.81 o 
   6   3   1       17.87       26.93     21.45 o 
   7   3   1       14.35        8.24     17.98 o 
  -7   4   1       12.84       -0.52     35.96 o 
  -6   4   1        5.29       14.13     20.30 o 
  -5   4   1      316.99      332.16     29.57 o 
  -4   4   1      439.76      454.55     34.84 o 
  -3   4   1     1752.58     1853.72     78.08 o 
  -2   4   1      612.12      649.66     25.57 o 
  -1   4   1     1951.80     1656.98    526.52 o 
   0   4   1     9245.62     7503.57     98.24 o 
   1   4   1     1953.97     1981.23     50.74 o 
   2   4   1      601.72      569.87     24.59 o 
   3   4   1     1744.44     1918.78    102.98 o 
   4   4   1      440.86      429.12     34.19 o 
   5   4   1      317.12      368.09     72.98 o 
   6   4   1        5.00       -1.79     14.53 o 
   7   4   1       12.54       22.76     26.43 o 
  -7   5   1        5.35        0.00     26.22 o 
  -6   5   1       31.61        6.35     35.75 o 
  -5   5   1       61.73       45.96     26.31 o 
  -4   5   1      149.24      186.49     25.77 o 
  -3   5   1      629.09      665.27     30.20 o 
  -2   5   1      293.70      303.60     20.16 o 
  -1   5   1     1511.70     1426.83    210.47 o 
   0   5   1      194.22      241.05     24.30 o 
   1   5   1     1519.15     1563.30     27.48 o 
   2   5   1      294.01      329.89     21.33 o 
   3   5   1      629.90      714.13     31.42 o 
   4   5   1      149.94      150.02     20.59 o 
   5   5   1       63.62       18.68     13.35 o 
   6   5   1       31.97        9.63     14.58 o 
   7   5   1        5.06        5.92     26.11 o 
  -7   6   1        1.57      -10.75     25.60 o 
  -6   6   1       50.46       46.83     28.61 o 
  -5   6   1       77.25       83.67     20.81 o 
  -4   6   1     1020.39     1008.04     42.23 o 
  -3   6   1       62.75       49.37     14.20 o 
  -2   6   1     3326.68     3178.69    587.64 o 
  -1   6   1     1969.40     2128.78     34.26 o 
   0   6   1      187.31      164.23     22.15 o 
   1   6   1     1959.36     2038.79     50.79 o 
   2   6   1     3334.28     3711.69    148.23 o 
   3   6   1       65.11       50.34     14.08 o 
   4   6   1     1028.95      994.94     42.28 o 
   5   6   1       78.37       19.43     22.32 o 
   6   6   1       49.64       71.10     22.84 o 
   7   6   1        1.50       19.02     27.80 o 
  -7   7   1       35.78       40.24     31.43 o 
  -6   7   1       27.93       16.29     24.59 o 
  -5   7   1      102.16      104.39     22.80 o 
  -4   7   1       79.74       62.35     17.53 o 
  -3   7   1      578.86      585.19     31.09 o 
  -2   7   1      432.78      133.01    203.64 o 
  -1   7   1      879.41      916.08     23.23 o 
   0   7   1       95.99       92.77     13.87 o 
   1   7   1      884.62      890.69     44.33 o 
   2   7   1      430.76      462.47     26.78 o 
   3   7   1      575.63      630.45     39.64 o 
   4   7   1       81.42       67.21     18.73 o 
   5   7   1      105.01       58.22     44.76 o 
   6   7   1       27.45       24.22     19.33 o 
   7   7   1       35.23       63.70     41.53 o 
  -6   8   1       28.49       43.82     28.41 o 
  -5   8   1       24.07       27.40     17.52 o 
  -4   8   1      336.18      347.17     30.01 o 
  -3   8   1     1013.24     1000.72     73.94 o 
  -2   8   1     1829.66     1686.83     99.33 o 
  -1   8   1      131.81      131.96     13.18 o 
   0   8   1       54.02       73.34     13.80 o 
   1   8   1      127.24      123.41     16.26 o 
   2   8   1     1836.02     1895.08     51.16 o 
   3   8   1     1021.31      984.22     41.26 o 
   4   8   1      339.85      401.41     40.69 o 
   5   8   1       23.79        8.00     13.73 o 
   6   8   1       28.26       26.36     27.11 o 
  -6   9   1        3.98      -21.17     31.21 o 
  -5   9   1       19.46       27.58     18.40 o 
  -4   9   1      231.99      245.47     33.06 o 
  -3   9   1      561.05      614.25     82.58 o 
  -2   9   1       47.32       40.68     16.77 o 
  -1   9   1     1605.92     1630.82     72.64 o 
   0   9   1        0.01        6.29      9.70 o 
   1   9   1     1591.52     1739.64     81.78 o 
   2   9   1       47.37       39.92     23.88 o 
   3   9   1      574.89      604.34     35.05 o 
   4   9   1      236.23      231.87     27.64 o 
   5   9   1       20.20       20.24     14.86 o 
   6   9   1        3.77       -0.96     24.48 o 
  -6  10   1       27.84       73.87     46.65 o 
  -5  10   1        1.90       20.41     34.30 o 
  -4  10   1      286.53      327.11     37.98 o 
  -3  10   1      332.80       63.35    112.49 o 
  -2  10   1      127.10      103.72     19.14 o 
  -1  10   1      201.29      209.34     17.78 o 
   0  10   1      925.47      999.36     38.86 o 
   1  10   1      201.07      235.11     35.74 o 
   2  10   1      122.87      113.37     32.94 o 
   3  10   1      337.38      313.96     35.81 o 
   4  10   1      290.35      315.38     31.71 o 
   5  10   1        1.84        2.58     16.06 o 
   6  10   1       26.83       55.99     31.27 o 
  -6  11   1        4.66       53.22     47.11 o 
  -5  11   1       96.00      157.46     54.81 o 
  -4  11   1       96.10       74.58     25.34 o 
  -3  11   1      613.66      257.58    369.82 o 
  -2  11   1      396.79      393.97     37.79 o 
  -1  11   1      264.71      275.58     21.02 o 
   0  11   1        3.42        7.54     11.12 o 
   1  11   1      264.85      201.51     68.25 o 
   2  11   1      403.40      358.45     49.36 o 
   3  11   1      621.43      680.58     66.16 o 
   4  11   1       98.04       87.01     27.47 o 
   5  11   1       96.25       29.36     46.03 o 
   6  11   1        4.53       -5.45     39.30 o 
  -5  12   1       13.81       -7.37     23.36 o 
  -4  12   1      437.52      459.38     39.10 o 
  -3  12   1      106.99       99.07     37.70 o 
  -2  12   1      158.34      146.69     27.39 o 
  -1  12   1      251.70      162.91     70.22 o 
   0  12   1     1209.54     1195.30     37.42 o 
   1  12   1      252.30      188.97     28.00 o 
   2  12   1      163.44      155.33     28.51 o 
   3  12   1      107.83      114.21     38.50 o 
   4  12   1      442.55      487.12     63.59 o 
   5  12   1       14.42       16.46     21.15 o 
  -5  13   1       84.12      100.52     35.53 o 
  -4  13   1        2.42       -8.36     17.61 o 
  -3  13   1      139.58      151.15     30.89 o 
  -2  13   1        7.68       -0.47     17.75 o 
  -1  13   1      276.69      166.51    164.64 o 
   0  13   1     1040.49      998.67     40.60 o 
   1  13   1      281.25      279.35     33.50 o 
   2  13   1        8.05       -7.48     16.03 o 
   3  13   1      140.48      134.84     31.29 o 
   4  13   1        2.25      -15.55     27.53 o 
   5  13   1       84.40       83.42     50.20 o 
  -5  14   1       23.43      -18.15     31.59 o 
  -4  14   1       41.55       16.38     31.66 o 
  -3  14   1       26.21       10.46     21.55 o 
  -2  14   1      301.82      329.71     51.36 o 
  -1  14   1      160.08      162.25     29.54 o 
   0  14   1       12.30        8.98     22.22 o 
   1  14   1      163.97      148.66     37.66 o 
   2  14   1      306.03      371.88     58.28 o 
   3  14   1       26.18       13.17     21.45 o 
   4  14   1       41.60       73.58     38.81 o 
   5  14   1       24.01       20.52     35.93 o 
  -4  15   1       35.83       39.47     41.83 o 
  -3  15   1      177.54      187.46     37.32 o 
  -2  15   1        8.92       19.14     21.65 o 
  -1  15   1       90.40       86.36     22.21 o 
   0  15   1      205.81      179.42     34.73 o 
   1  15   1       94.18      102.57     27.34 o 
   2  15   1        8.81       21.35     21.15 o 
   3  15   1      179.83      160.51     36.21 o 
   4  15   1       35.37       24.35     27.24 o 
  -3  16   1       12.40       18.20     23.69 o 
  -2  16   1      173.88      199.05     37.06 o 
  -1  16   1       91.76       34.40     24.67 o 
   0  16   1        3.68        9.41     20.85 o 
   1  16   1       90.18       70.36     41.27 o 
   2  16   1      175.81      160.75     34.30 o 
   3  16   1       11.96       24.92     25.08 o 
   4  16   1       52.15       83.80     47.07 o 
  -3  17   1       80.15       82.89     32.94 o 
  -2  17   1        2.66       -4.23     21.39 o 
  -1  17   1       59.05       31.37     26.45 o 
   0  17   1        0.07       19.19     23.29 o 
   1  17   1       60.61       65.12     30.58 o 
   2  17   1        2.98        3.33     34.02 o 
   3  17   1       80.10       80.69     32.60 o 
  -2  18   1       49.20       89.25     35.31 o 
  -1  18   1       73.72       74.30     32.38 o 
   0  18   1       42.44       26.04     27.27 o 
   1  18   1       72.94       60.56     62.71 o 
   2  18   1       49.75       56.27     43.04 o 
   0   0   2      194.46      194.29     10.97 o 
   1   0   2     2643.51     2235.80     52.62 o 
   2   0   2      344.38      337.32     18.78 o 
   3   0   2     1820.05     1718.40    102.81 o 
   4   0   2      213.51      228.79     20.51 o 
   5   0   2       14.83       10.07     13.04 o 
   6   0   2       35.48       25.16     15.61 o 
   7   0   2       25.63       58.18     23.88 o 
  -7   1   2       35.26       36.99     22.69 o 
  -6   1   2       42.37       34.72     18.87 o 
  -5   1   2       28.01       31.84     15.44 o 
  -4   1   2      158.72      158.86     18.56 o 
  -3   1   2     1894.63     1972.58    125.51 o 
  -2   1   2     1405.70     1363.06     80.86 o 
  -1   1   2     3162.05     2808.84     60.78 o 
   0   1   2       90.47       96.81     10.45 o 
   1   1   2     3150.48     2903.68     60.75 o 
   2   1   2     1447.24      869.64    711.20 o 
   3   1   2     1908.69      799.73    908.56 o 
   4   1   2      152.27       78.20     56.19 o 
   5   1   2       27.89       15.91     10.29 o 
   6   1   2       40.09       20.34     12.52 o 
   7   1   2       34.60       49.69     32.11 o 
  -7   2   2       33.61       38.78     22.50 o 
  -6   2   2      111.27      105.90     23.61 o 
  -5   2   2       72.88       73.28     18.46 o 
  -4   2   2      573.59      623.05     45.74 o 
  -3   2   2     1437.63     1361.46     44.41 o 
  -2   2   2     6837.82     6521.94    348.81 o 
  -1   2   2     6814.99     6477.20    220.89 o 
   0   2   2      674.45      675.65     19.61 o 
   1   2   2     6872.27     6760.70    196.30 o 
   2   2   2     6861.40     6136.22    113.86 o 
   3   2   2     1414.21     1352.26     85.86 o 
   4   2   2      575.42      607.12     61.46 o 
   5   2   2       77.32      102.63     17.22 o 
   6   2   2      108.97      125.58     20.75 o 
   7   2   2       32.69       34.73     28.12 o 
  -7   3   2       63.70       67.85     30.72 o 
  -6   3   2        0.24      -14.73     14.73 o 
  -5   3   2      359.92      374.78     29.82 o 
  -4   3   2      301.93      280.70     23.33 o 
  -3   3   2      456.74      405.42     23.37 o 
  -2   3   2     1216.20     1121.55     29.42 o 
  -1   3   2     2873.40     3123.70     91.61 o 
   0   3   2        0.35        0.60      6.27 o 
   1   3   2     2928.84     3114.38     51.04 o 
   2   3   2     1244.27     1213.53     50.24 o 
   3   3   2      450.83      426.00     50.20 o 
   4   3   2      292.30      237.57     28.00 o 
   5   3   2      368.90      374.10     29.55 o 
   6   3   2        0.45      -14.04     19.08 o 
   7   3   2       62.48       79.88     31.20 o 
  -7   4   2       46.57       84.77     48.04 o 
  -6   4   2       58.56       83.19     29.10 o 
  -5   4   2       34.31       18.04     16.06 o 
  -4   4   2      182.24      194.89     21.35 o 
  -3   4   2      265.66      280.83     27.66 o 
  -2   4   2     3291.61     3312.15    136.09 o 
  -1   4   2    12553.67    13381.00    107.44 o 
   0   4   2        3.93        0.21      4.13 o 
   1   4   2    12684.60    13089.01    190.58 o 
   2   4   2     3317.73     3368.23     81.50 o 
   3   4   2      256.66      267.48     21.10 o 
   4   4   2      188.90      214.95     22.56 o 
   5   4   2       31.47       33.51     20.27 o 
   6   4   2       58.84       67.04     22.15 o 
   7   4   2       46.56       63.78     24.14 o 
  -7   5   2      129.25      174.67     42.15 o 
  -6   5   2       13.89       28.78     35.58 o 
  -5   5   2       64.09       62.90     22.98 o 
  -4   5   2     1135.65     1142.39    148.16 o 
  -3   5   2     2147.42     2133.91    120.52 o 
  -2   5   2      696.94      698.61     27.20 o 
  -1   5   2       43.13       45.74      5.98 o 
   0   5   2       70.97       18.36      9.44 o 
   1   5   2       41.28       45.79      9.49 o 
   2   5   2      711.25      727.54     38.87 o 
   3   5   2     2157.44     2199.40    110.02 o 
   4   5   2     1133.40     1137.98     56.97 o 
   5   5   2       61.29       71.60     19.58 o 
   6   5   2       12.83       10.21     17.49 o 
   7   5   2      128.82      159.42     39.19 o 
  -7   6   2        2.72        3.34     27.11 o 
  -6   6   2       91.33      112.10     33.34 o 
  -5   6   2      457.55      456.35     34.23 o 
  -4   6   2      247.58      237.97     24.46 o 
  -3   6   2      171.05      162.93     18.96 o 
  -2   6   2      366.06      371.01     29.45 o 
  -1   6   2      170.03      128.97     42.44 o 
   0   6   2       85.82       85.08     18.29 o 
   1   6   2      179.40      224.79     15.53 o 
   2   6   2      352.66      360.42     23.73 o 
   3   6   2      178.40      163.71     19.50 o 
   4   6   2      252.11      234.61     24.92 o 
   5   6   2      448.97      467.81     60.17 o 
   6   6   2       91.47       94.70     23.49 o 
   7   6   2        3.01        3.24     26.86 o 
  -7   7   2       71.79       86.42     46.08 o 
  -6   7   2       13.79       -3.45     23.74 o 
  -5   7   2       45.86       44.28     19.08 o 
  -4   7   2      590.02      556.67     34.32 o 
  -3   7   2      827.22      793.79     48.55 o 
  -2   7   2      858.39      866.86     43.58 o 
  -1   7   2     1616.80     1706.30     29.69 o 
   0   7   2     1564.78     1464.65     55.78 o 
   1   7   2     1598.50     1669.87     44.51 o 
   2   7   2      876.30      955.51     36.13 o 
   3   7   2      837.02      857.62     46.48 o 
   4   7   2      581.32      571.93     35.18 o 
   5   7   2       46.68       42.33     18.51 o 
   6   7   2       13.95        6.13     17.16 o 
   7   7   2       71.54       80.09     34.72 o 
  -6   8   2       44.24       80.50     43.32 o 
  -5   8   2      138.42      166.49     43.74 o 
  -4   8   2      424.87      381.54     36.53 o 
  -3   8   2      331.24      350.08     32.08 o 
  -2   8   2       20.89       30.17     10.06 o 
  -1   8   2       33.79       19.18      8.37 o 
   0   8   2      228.09      206.90     16.65 o 
   1   8   2       33.35       11.19     10.83 o 
   2   8   2       18.63       45.58     13.82 o 
   3   8   2      341.37      356.73     28.12 o 
   4   8   2      425.72      418.79     32.79 o 
   5   8   2      134.61      141.42     25.83 o 
   6   8   2       44.14       21.83     16.42 o 
  -6   9   2        4.04       24.37     39.50 o 
  -5   9   2      163.92      145.10     49.19 o 
  -4   9   2      318.63      286.25     34.28 o 
  -3   9   2      106.58      117.65     24.26 o 
  -2   9   2       98.96       58.17     45.10 o 
  -1   9   2      154.74      160.69     14.64 o 
   0   9   2     1499.79     1519.81     73.49 o 
   1   9   2      148.46      166.56     19.23 o 
   2   9   2      103.48       69.01     27.35 o 
   3   9   2      105.07      103.13     20.43 o 
   4   9   2      313.24      316.68     30.65 o 
   5   9   2      165.86      178.46     28.04 o 
   6   9   2        3.85       -1.05     17.00 o 
  -6  10   2       45.20       73.67     33.21 o 
  -5  10   2       17.82       52.87     40.23 o 
  -4  10   2       30.40       39.74     22.65 o 
  -3  10   2      762.53      748.24     39.64 o 
  -2  10   2      214.67      153.85     34.82 o 
  -1  10   2     1357.01     1417.28     37.78 o 
   0  10   2      615.38      609.81     37.59 o 
   1  10   2     1364.01     1448.06     49.88 o 
   2  10   2      216.33      211.16     39.75 o 
   3  10   2      751.59      747.06     63.30 o 
   4  10   2       31.80       14.69     18.04 o 
   5  10   2       17.74       12.01     18.36 o 
   6  10   2       45.20       59.14     31.05 o 
  -6  11   2        4.64       -0.22     27.56 o 
  -5  11   2      103.65      121.53     34.97 o 
  -4  11   2       45.20       48.90     20.29 o 
  -3  11   2       25.89       29.06     16.79 o 
  -2  11   2       28.36       14.35     15.37 o 
  -1  11   2       91.34       87.91     21.30 o 
   0  11   2      311.08      353.47     24.32 o 
   1  11   2       89.56       90.57     15.87 o 
   2  11   2       26.30       15.41     24.30 o 
   3  11   2       25.19       36.00     28.36 o 
   4  11   2       43.28       25.32     22.86 o 
   5  11   2      103.35      110.55     26.28 o 
   6  11   2        4.46       -6.87     34.05 o 
  -5  12   2        0.15        8.60     24.18 o 
  -4  12   2       37.77       43.88     20.43 o 
  -3  12   2      241.39      228.84     28.50 o 
  -2  12   2       20.46       16.08     17.39 o 
  -1  12   2       71.01       63.53     20.73 o 
   0  12   2       18.65       20.32     12.99 o 
   1  12   2       72.60       74.00     16.14 o 
   2  12   2       19.57       28.40     27.63 o 
   3  12   2      238.36      262.95     49.85 o 
   4  12   2       38.72       36.45     33.53 o 
   5  12   2        0.10      -14.01     22.15 o 
  -5  13   2       25.11       30.33     28.02 o 
  -4  13   2      126.06      101.04     33.69 o 
  -3  13   2       33.03       24.06     17.30 o 
  -2  13   2      395.72      383.28     39.17 o 
  -1  13   2      222.64      155.93     64.01 o 
   0  13   2      316.95      330.31     23.79 o 
   1  13   2      223.62      213.19     30.43 o 
   2  13   2      391.76      411.89     40.97 o 
   3  13   2       34.12       34.26     31.52 o 
   4  13   2      125.54      163.12     47.94 o 
   5  13   2       25.35       23.54     36.73 o 
  -5  14   2       12.32       -7.88     26.74 o 
  -4  14   2       13.49       14.16     33.98 o 
  -3  14   2      105.44       10.53     24.33 o 
  -2  14   2       10.95       13.52     18.74 o 
  -1  14   2       70.27       29.93     49.48 o 
   0  14   2        1.65       -4.59     13.37 o 
   1  14   2       69.30       44.67     21.64 o 
   2  14   2       10.41       12.48     20.14 o 
   3  14   2      104.40       96.85     30.06 o 
   4  14   2       13.03       10.34     31.21 o 
  -4  15   2       22.04        1.35     34.71 o 
  -3  15   2       21.10        2.08     17.78 o 
  -2  15   2       73.79       74.80     26.97 o 
  -1  15   2       67.16       67.92     21.45 o 
   0  15   2        3.47        1.31     19.71 o 
   1  15   2       66.45       49.74     35.55 o 
   2  15   2       73.16       65.97     26.34 o 
   3  15   2       21.17       10.17     22.90 o 
   4  15   2       21.98       52.17     29.27 o 
  -3  16   2       50.33       21.95     23.87 o 
  -2  16   2        5.39       14.76     21.88 o 
  -1  16   2      199.99      201.13     38.98 o 
   0  16   2      337.85      290.52     43.19 o 
   1  16   2      199.76      284.16     60.33 o 
   2  16   2        5.39      -10.17     18.74 o 
   3  16   2       50.40        2.54     24.53 o 
   4  16   2       40.90       38.43     39.43 o 
  -3  17   2        1.01       17.46     37.00 o 
  -2  17   2       63.81       79.30     29.91 o 
  -1  17   2       20.72       53.23     34.12 o 
   0  17   2       45.10       17.26     24.75 o 
   1  17   2       20.75        6.26     24.52 o 
   2  17   2       63.91       83.83     45.93 o 
   3  17   2        1.00       -6.43     23.11 o 
  -2  18   2       93.35       90.18     35.15 o 
  -1  18   2       11.16        0.32     23.89 o 
   0  18   2       79.36       61.58     31.17 o 
   1  18   2       11.24       -1.33     24.26 o 
   2  18   2       93.65      138.16     53.42 o 
   1   0   3     6378.89     5867.59    393.65 o 
   2   0   3     1905.95     1887.35    108.80 o 
   3   0   3      870.50      899.57     46.38 o 
   4   0   3      114.00      147.88     17.82 o 
   5   0   3       33.14       36.88     15.72 o 
   6   0   3        5.69       10.89     13.89 o 
   7   0   3       28.19        9.26     25.28 o 
  -7   1   3       30.21       24.99     21.03 o 
  -6   1   3      294.81      297.88     44.18 o 
  -5   1   3      184.62      177.07     22.96 o 
  -4   1   3       51.93       49.12     13.67 o 
  -3   1   3      617.97      652.28     36.23 o 
  -2   1   3      586.22      523.31     42.99 o 
  -1   1   3      669.11      687.19     25.01 o 
   0   1   3     6359.84     6745.27    209.67 o 
   1   1   3      671.18      704.34     47.94 o 
   2   1   3      585.76      535.09     25.58 o 
   3   1   3      617.39      732.24     47.19 o 
   4   1   3       52.53       51.62     13.64 o 
   5   1   3      184.91      204.39     23.26 o 
   6   1   3      294.37      299.35     26.57 o 
   7   1   3       29.86       10.69     23.79 o 
  -7   2   3       69.23       35.91     22.55 o 
  -6   2   3       79.76       64.83     26.68 o 
  -5   2   3      245.70      252.35     25.68 o 
  -4   2   3       97.25      108.61     16.84 o 
  -3   2   3       72.10       92.54     13.46 o 
  -2   2   3      712.27      764.86     96.36 o 
  -1   2   3     3680.94     3531.78    125.64 o 
   0   2   3       12.03       24.88      8.16 o 
   1   2   3     3686.40     3803.09     75.67 o 
   2   2   3      711.05      774.84     72.43 o 
   3   2   3       69.93       89.28     24.75 o 
   4   2   3       97.71       49.37     35.45 o 
   5   2   3      247.30      142.49     60.19 o 
   6   2   3       79.26       66.98     27.18 o 
   7   2   3       69.84       60.27     29.18 o 
  -7   3   3       39.15       35.94     28.24 o 
  -6   3   3      102.31       93.86     30.18 o 
  -5   3   3        0.21       -0.84     14.31 o 
  -4   3   3      221.76      246.86     21.94 o 
  -3   3   3      695.78      703.78     37.99 o 
  -2   3   3      107.61       84.75     11.42 o 
  -1   3   3     2990.69     3247.96    107.76 o 
   0   3   3      101.28      101.34     14.44 o 
   1   3   3     2992.30     3508.21     87.96 o 
   2   3   3      106.65       89.34     14.63 o 
   3   3   3      693.64      694.94     88.64 o 
   4   3   3      224.62      228.95     28.62 o 
   5   3   3        0.27       12.31     13.99 o 
   6   3   3      103.09       72.39     27.25 o 
   7   3   3       38.84       58.31     29.42 o 
  -7   4   3        0.76        8.44     38.43 o 
  -6   4   3       31.40       28.92     24.51 o 
  -5   4   3      450.69      483.13     65.57 o 
  -4   4   3       74.42       70.88     16.10 o 
  -3   4   3       50.06       45.87     12.17 o 
  -2   4   3        6.71       -3.71      6.93 o 
  -1   4   3     7863.12     8340.08    290.77 o 
   0   4   3      276.90      296.40     16.36 o 
   1   4   3     7918.08     8102.69    103.34 o 
   2   4   3        6.73       -3.51      8.66 o 
   3   4   3       51.78       68.75     14.33 o 
   4   4   3       72.93      102.44     18.24 o 
   5   4   3      451.28      440.88     53.60 o 
   6   4   3       30.77       22.79     18.45 o 
   7   4   3        0.75       18.57     21.25 o 
  -7   5   3       27.60      -12.01     35.09 o 
  -6   5   3       73.89       86.75     43.04 o 
  -5   5   3       72.48       93.19     24.26 o 
  -4   5   3      552.00      558.80     34.42 o 
  -3   5   3      165.17      138.38     19.81 o 
  -2   5   3      433.24      411.90     21.79 o 
  -1   5   3      554.72      610.47     28.66 o 
   0   5   3     1015.94      775.33    131.39 o 
   1   5   3      556.18      599.02     22.36 o 
   2   5   3      424.09      439.75     23.80 o 
   3   5   3      166.37      149.70     18.25 o 
   4   5   3      552.56      567.87     33.09 o 
   5   5   3       71.67       60.09     21.08 o 
   6   5   3       74.46       91.89     23.79 o 
   7   5   3       27.57       34.06     23.04 o 
  -7   6   3        3.27      -11.99     24.20 o 
  -6   6   3       38.47       42.23     27.03 o 
  -5   6   3      143.25      147.20     26.43 o 
  -4   6   3      218.85      234.05     23.95 o 
  -3   6   3        5.39        8.29     16.26 o 
  -2   6   3      273.50      295.39     17.72 o 
  -1   6   3      193.47      223.64     11.06 o 
   0   6   3      417.25      490.95     41.48 o 
   1   6   3      200.30      241.59     16.90 o 
   2   6   3      276.14      290.48     21.04 o 
   3   6   3        4.69        6.61     11.84 o 
   4   6   3      220.35      219.65     24.78 o 
   5   6   3      145.35      133.44     24.17 o 
   6   6   3       38.02       43.70     21.23 o 
   7   6   3        3.52        1.44     25.13 o 
  -7   7   3        8.57        6.40     26.91 o 
  -6   7   3       16.24       -3.85     32.21 o 
  -5   7   3        2.33       -6.72     20.43 o 
  -4   7   3      849.85      824.37     60.07 o 
  -3   7   3      121.47      101.91     20.14 o 
  -2   7   3     3483.60     3605.44     49.43 o 
  -1   7   3       59.49       66.06     12.32 o 
   0   7   3      219.40      113.96    105.68 o 
   1   7   3       61.23       85.01     12.59 o 
   2   7   3     3520.32     3764.13     68.29 o 
   3   7   3      120.05       99.80     18.26 o 
   4   7   3      852.25      902.91     67.58 o 
   5   7   3        2.11       -0.06     16.13 o 
   6   7   3       16.80       30.72     20.08 o 
   7   7   3        8.35        5.00     27.69 o 
  -6   8   3       22.18       33.15     38.98 o 
  -5   8   3      202.51      225.50     54.88 o 
  -4   8   3      114.46      121.92     25.07 o 
  -3   8   3      913.75      951.45     46.65 o 
  -2   8   3      168.60      173.20     14.16 o 
  -1   8   3        4.63        7.80      5.60 o 
   0   8   3       49.49       29.33     13.90 o 
   1   8   3        3.53        3.10      9.59 o 
   2   8   3      165.64      151.99     23.60 o 
   3   8   3      912.71      990.18     42.05 o 
   4   8   3      113.14       79.13     20.37 o 
   5   8   3      201.97      205.39     28.80 o 
   6   8   3       22.19        6.22     18.59 o 
  -6   9   3        1.39       19.87     26.71 o 
  -5   9   3       32.24       71.61     40.23 o 
  -4   9   3       59.53       62.42     22.48 o 
  -3   9   3       94.39      105.22     19.61 o 
  -2   9   3       11.61        6.11     11.13 o 
  -1   9   3       90.32       98.90     12.43 o 
   0   9   3        4.56       -0.29     11.11 o 
   1   9   3       88.58      109.62     18.20 o 
   2   9   3        9.11       22.10     15.62 o 
   3   9   3       96.61      126.65     21.53 o 
   4   9   3       57.74       55.39     19.46 o 
   5   9   3       31.79       40.04     20.40 o 
   6   9   3        1.20       17.75     20.88 o 
  -6  10   3        3.51      -11.26     24.30 o 
  -5  10   3       29.79        6.74     24.77 o 
  -4  10   3       51.89       48.15     18.78 o 
  -3  10   3      499.39      474.31     32.94 o 
  -2  10   3      221.57      220.95     23.17 o 
  -1  10   3       62.15       52.27     11.36 o 
   0  10   3      959.48      987.61     34.96 o 
   1  10   3       65.25       92.89     18.13 o 
   2  10   3      219.67      180.79     38.98 o 
   3  10   3      513.71      482.91     42.31 o 
   4  10   3       52.89       48.93     19.82 o 
   5  10   3       28.23       41.52     21.07 o 
   6  10   3        3.57       14.49     20.75 o 
  -6  11   3       40.04       20.97     28.83 o 
  -5  11   3       94.66       70.59     47.11 o 
  -4  11   3       26.92       17.04     23.15 o 
  -3  11   3      442.64      387.98     32.15 o 
  -2  11   3      849.88      556.04    266.44 o 
  -1  11   3      113.99       97.04     22.12 o 
   0  11   3       18.70       14.28     11.74 o 
   1  11   3      114.86      114.08     25.90 o 
   2  11   3      852.94      942.18     75.26 o 
   3  11   3      437.47      330.85     53.01 o 
   4  11   3       27.21       23.07     19.42 o 
   5  11   3       95.34       79.72     24.76 o 
   6  11   3       40.20       43.68     31.92 o 
  -5  12   3       17.90       13.45     24.71 o 
  -4  12   3       26.61       61.60     26.68 o 
  -3  12   3       55.30       75.21     20.87 o 
  -2  12   3      123.68       29.57     63.20 o 
  -1  12   3       99.06      113.86     26.14 o 
   0  12   3       41.04       32.69     13.92 o 
   1  12   3      100.96       99.78     17.68 o 
   2  12   3      123.39      118.96     38.84 o 
   3  12   3       52.25       77.38     36.52 o 
   4  12   3       26.96       53.77     34.64 o 
   5  12   3       18.00       12.66     25.19 o 
  -5  13   3       80.81      100.14     36.81 o 
  -4  13   3       21.33       -4.28     21.90 o 
  -3  13   3      110.42      109.35     28.34 o 
  -2  13   3       45.23       34.44     19.72 o 
  -1  13   3       82.33       65.33     21.91 o 
   0  13   3        9.30        4.76     15.18 o 
   1  13   3       84.99       63.25     22.61 o 
   2  13   3       49.13       38.67     31.90 o 
   3  13   3      110.51      110.11     40.89 o 
   4  13   3       21.09       39.26     37.73 o 
   5  13   3       81.58       99.35     47.90 o 
  -5  14   3        2.55      -23.27     29.99 o 
  -4  14   3       23.91       25.06     37.87 o 
  -3  14   3       72.20       73.63     26.88 o 
  -2  14   3      113.68      112.16     27.41 o 
  -1  14   3      265.33      237.29     60.44 o 
   0  14   3        9.25      -10.02     13.39 o 
   1  14   3      269.20      268.18     35.15 o 
   2  14   3      111.88      102.31     28.56 o 
   3  14   3       68.95      103.38     42.32 o 
   4  14   3       23.17        0.83     31.66 o 
   5  14   3        2.55        6.60     35.16 o 
  -4  15   3        1.26      -18.22     33.32 o 
  -3  15   3        8.38        5.03     22.18 o 
  -2  15   3       42.17       31.71     22.36 o 
  -1  15   3       45.54        8.20     14.44 o 
   0  15   3       83.33      102.94     29.68 o 
   1  15   3       45.85       56.55     36.80 o 
   2  15   3       39.88       31.21     23.16 o 
   3  15   3        7.89      -16.66     20.13 o 
   4  15   3        1.24      -13.14     22.78 o 
  -3  16   3        2.12        5.62     32.04 o 
  -2  16   3       30.93       22.45     22.62 o 
  -1  16   3       26.63       26.06     19.05 o 
   0  16   3       21.74       25.39     24.90 o 
   1  16   3       24.11        9.06     32.46 o 
   2  16   3       31.96       14.06     18.91 o 
   3  16   3        1.60        5.91     24.57 o 
  -3  17   3        6.50       11.73     37.63 o 
  -2  17   3       24.82        2.80     19.74 o 
  -1  17   3       57.92       40.77     33.03 o 
   0  17   3      112.78       56.88     28.71 o 
   1  17   3       56.62       41.86     37.49 o 
   2  17   3       22.79        8.16     33.95 o 
   3  17   3        6.12       12.41     25.84 o 
  -2  18   3        4.39       24.91     27.01 o 
  -1  18   3       27.67       24.42     28.80 o 
   0  18   3       38.36       40.15     28.26 o 
   1  18   3       25.65       58.51     31.07 o 
   2  18   3        4.13       19.40     37.25 o 
   0   0   4       42.13       77.86      9.46 o 
   1   0   4     6126.07     5753.25    246.46 o 
   2   0   4      479.73      418.00     31.65 o 
   3   0   4       29.00       59.77     11.94 o 
   4   0   4      227.45      207.98     25.24 o 
   5   0   4        0.68       -4.65     13.32 o 
   6   0   4       10.61       -1.31     16.38 o 
   7   0   4        3.83       28.77     26.09 o 
  -7   1   4       12.31       11.04     24.22 o 
  -6   1   4      253.08      275.26     37.53 o 
  -5   1   4        3.06       -0.52     13.36 o 
  -4   1   4      107.79      102.64     16.31 o 
  -3   1   4      165.33      172.38     15.94 o 
  -2   1   4     2299.20     2221.18    181.05 o 
  -1   1   4     1010.40      950.78     39.13 o 
   0   1   4       27.55       27.69      7.77 o 
   1   1   4     1003.90      949.26     76.70 o 
   2   1   4     2362.12     2249.65    116.51 o 
   3   1   4      165.45      184.50     15.95 o 
   4   1   4      111.82      117.10     16.55 o 
   5   1   4        2.99        5.80     13.63 o 
   6   1   4      252.74      356.81     47.86 o 
   7   1   4       12.17       34.29     27.61 o 
  -7   2   4       19.09       16.58     26.18 o 
  -6   2   4       60.12       66.52     27.70 o 
  -5   2   4      545.86      610.22     45.92 o 
  -4   2   4       51.59       38.25     13.46 o 
  -3   2   4       68.78       59.75     12.71 o 
  -2   2   4      949.81      976.12     52.22 o 
  -1   2   4     2487.51     2271.97    118.31 o 
   0   2   4     6802.71     6647.62    193.11 o 
   1   2   4     2406.67     2283.74    101.12 o 
   2   2   4      945.97     1027.99     31.56 o 
   3   2   4       74.36       59.76     13.63 o 
   4   2   4       52.36       46.91     16.64 o 
   5   2   4      544.50      579.43     42.33 o 
   6   2   4       60.15       57.99     25.78 o 
   7   2   4       19.49        5.04     26.15 o 
  -7   3   4       67.18       73.17     32.39 o 
  -6   3   4       12.75       12.98     22.20 o 
  -5   3   4      342.80      333.33     28.27 o 
  -4   3   4      174.39      187.24     20.02 o 
  -3   3   4       86.18       81.14     13.48 o 
  -2   3   4       17.14       12.49      9.49 o 
  -1   3   4     7164.63     7838.70    305.08 o 
   0   3   4    18375.67    18790.17    608.35 o 
   1   3   4     7152.85     7333.13    119.41 o 
   2   3   4       21.67       25.52      7.49 o 
   3   3   4       86.37       82.23     12.38 o 
   4   3   4      174.31      171.63     18.44 o 
   5   3   4      343.45      291.33     36.10 o 
   6   3   4       14.20       19.15     17.13 o 
   7   3   4       67.55       75.36     31.77 o 
  -7   4   4       12.57        9.77     20.64 o 
  -6   4   4        7.08      -18.83     20.18 o 
  -5   4   4      255.39      263.69     26.80 o 
  -4   4   4      706.27      656.79     32.55 o 
  -3   4   4      736.56      672.69     39.12 o 
  -2   4   4      921.62      925.98     23.45 o 
  -1   4   4     1504.79     1520.67     67.47 o 
   0   4   4     2765.08     2662.55     75.69 o 
   1   4   4     1561.27     1489.72     32.50 o 
   2   4   4      917.12      931.22     70.69 o 
   3   4   4      740.99      734.42     22.80 o 
   4   4   4      709.50      709.25     31.10 o 
   5   4   4      260.93      278.51     28.51 o 
   6   4   4        7.05       -3.36     15.61 o 
   7   4   4       11.81       20.58     25.59 o 
  -7   5   4       76.64      140.07     52.10 o 
  -6   5   4        9.32       11.28     33.12 o 
  -5   5   4       65.04       36.90     23.50 o 
  -4   5   4      529.74      464.60     29.18 o 
  -3   5   4       16.62       11.38     11.96 o 
  -2   5   4     1779.20     1983.31     52.36 o 
  -1   5   4     1717.99     1805.91     58.39 o 
   0   5   4      822.35      802.75     21.23 o 
   1   5   4     1718.08     1747.41     38.13 o 
   2   5   4     1756.04     1962.20     65.18 o 
   3   5   4       16.55       13.72      7.14 o 
   4   5   4      531.57      547.30     33.06 o 
   5   5   4       65.96       42.85     18.25 o 
   6   5   4        9.39        8.10     17.38 o 
   7   5   4       76.38       54.57     29.69 o 
  -7   6   4        6.91       12.42     25.69 o 
  -5   6   4        8.49      -10.10     27.94 o 
  -4   6   4      321.62      300.72     38.08 o 
  -3   6   4       30.66        9.52     12.59 o 
  -2   6   4     2018.41     2156.03     44.99 o 
  -1   6   4     2319.76     2254.11     61.07 o 
   0   6   4     1464.44     1463.53     44.25 o 
   1   6   4     2264.27     2219.43     43.34 o 
   2   6   4     2012.73     2189.38     96.32 o 
   3   6   4       34.81       16.84     12.51 o 
   4   6   4      322.90      347.22     29.06 o 
   5   6   4        7.40       21.42     16.61 o 
   6   6   4       14.98       23.35     19.48 o 
   7   6   4        7.48      -17.15     23.38 o 
  -7   7   4        4.60       31.94     40.58 o 
  -6   7   4       16.72       24.98     26.26 o 
  -5   7   4       18.17       -2.01     28.53 o 
  -4   7   4      515.46      529.20     43.58 o 
  -3   7   4      127.51      135.80     18.54 o 
  -2   7   4      837.58      828.16     25.55 o 
  -1   7   4      612.93      621.07     18.11 o 
   0   7   4     1062.38     1000.05    106.69 o 
   1   7   4      611.38      633.04     26.11 o 
   2   7   4      827.37      745.41     40.64 o 
   3   7   4      128.82      145.45     20.11 o 
   4   7   4      522.69      594.00     48.50 o 
   5   7   4       18.47        9.80     16.50 o 
   6   7   4       15.99        1.79     18.15 o 
   7   7   4        4.69       37.52     39.47 o 
  -6   8   4       78.63      109.35     34.32 o 
  -5   8   4       54.16       68.24     27.30 o 
  -4   8   4       11.94       26.50     15.45 o 
  -3   8   4       28.72       39.50     14.11 o 
  -2   8   4      234.86      252.65     16.99 o 
  -1   8   4      368.12      316.20     15.37 o 
   0   8   4        9.14       -3.31      6.48 o 
   1   8   4      356.72      355.31     21.99 o 
   2   8   4      236.08      237.43     27.65 o 
   3   8   4       25.10       33.20     14.96 o 
   4   8   4       11.79        1.80     15.13 o 
   5   8   4       55.76       31.35     18.69 o 
   6   8   4       78.78      104.64     26.71 o 
  -6   9   4        9.40       -2.45     23.77 o 
  -5   9   4       41.72       75.94     29.53 o 
  -4   9   4       75.17       72.92     25.57 o 
  -3   9   4       89.73       96.40     18.90 o 
  -2   9   4       75.74       99.15     12.93 o 
  -1   9   4      654.65      557.20    134.20 o 
   0   9   4       93.34       32.92     27.91 o 
   1   9   4      652.72      704.54     36.34 o 
   2   9   4       69.30       74.17     21.64 o 
   3   9   4       89.27      112.84     25.79 o 
   4   9   4       76.04       70.41     20.65 o 
   5   9   4       41.36       14.58     18.14 o 
   6   9   4        9.64       21.90     21.89 o 
  -6  10   4        0.25      -17.76     22.71 o 
  -5  10   4        3.93        6.74     22.20 o 
  -4  10   4       17.08        9.43     22.36 o 
  -3  10   4       74.57      100.18     20.13 o 
  -2  10   4       21.65       23.66     13.77 o 
  -1  10   4      169.73      178.03     15.95 o 
   0  10   4      979.45      939.98     45.46 o 
   1  10   4      168.58      162.63     22.23 o 
   2  10   4       21.77       27.75     22.11 o 
   3  10   4       75.20       76.29     25.14 o 
   4  10   4       16.63       15.21     17.85 o 
   5  10   4        4.61       14.01     18.76 o 
   6  10   4        0.28       -4.87     19.74 o 
  -6  11   4       25.48       64.62     32.03 o 
  -5  11   4      144.28      123.53     35.28 o 
  -4  11   4       11.24       38.64     24.73 o 
  -3  11   4      242.01      217.27     35.49 o 
  -2  11   4      296.65      309.13     31.85 o 
  -1  11   4      118.82      111.38     22.05 o 
   0  11   4      174.12      157.48     18.56 o 
   1  11   4      118.69      115.19     21.77 o 
   2  11   4      296.16      315.65     50.85 o 
   3  11   4      241.09      265.33     36.42 o 
   4  11   4       12.17       14.73     21.73 o 
   5  11   4      144.34      178.81     30.83 o 
   6  11   4       24.69       51.82     26.07 o 
  -5  12   4        0.84       13.35     25.41 o 
  -4  12   4       92.39       67.94     28.92 o 
  -3  12   4       12.73       14.68     16.66 o 
  -2  12   4      147.87      135.49     27.00 o 
  -1  12   4       27.53       20.71     16.65 o 
   0  12   4      220.53      227.21     22.08 o 
   1  12   4       28.34       29.16     21.78 o 
   2  12   4      146.51      116.05     39.54 o 
   3  12   4       13.91       -3.19     25.44 o 
   4  12   4       91.65       83.62     40.06 o 
   5  12   4        0.89       -4.18     22.21 o 
  -5  13   4        6.05        4.45     26.86 o 
  -4  13   4       28.12       12.37     23.65 o 
  -3  13   4       17.55        9.29     17.02 o 
  -2  13   4      173.67       95.90     51.93 o 
  -1  13   4       77.66       74.32     19.24 o 
   0  13   4       45.71       65.13     22.20 o 
   1  13   4       77.76       70.71     23.32 o 
   2  13   4      175.07      192.55     47.94 o 
   3  13   4       17.27        6.01     28.05 o 
   4  13   4       28.36       14.61     31.24 o 
   5  13   4        5.97       -4.48     34.16 o 
  -4  14   4        7.67       25.78     27.41 o 
  -3  14   4       33.70       65.02     38.11 o 
  -2  14   4      129.84       23.77     44.71 o 
  -1  14   4        3.58        5.43     14.36 o 
   0  14   4      194.28      205.58     26.54 o 
   1  14   4        3.14       -5.90     17.21 o 
   2  14   4      128.90       84.46     41.00 o 
   3  14   4       34.47       24.89     34.99 o 
   4  14   4        7.76       26.66     36.83 o 
   5  14   4       19.40       32.70     40.72 o 
  -4  15   4        7.22       -1.87     34.68 o 
  -3  15   4       60.97       37.21     36.07 o 
  -2  15   4       15.91       -1.80     18.03 o 
  -1  15   4      207.72      183.87     27.48 o 
   0  15   4      141.04      164.82     34.37 o 
   1  15   4      206.90      226.85     55.44 o 
   2  15   4       16.29       11.92     19.70 o 
   3  15   4       60.36       25.83     33.57 o 
   4  15   4        7.03        8.26     35.37 o 
  -3  16   4        8.40       18.22     35.51 o 
  -2  16   4       17.52        7.99     20.69 o 
  -1  16   4       21.81        7.47     15.15 o 
   0  16   4       17.85       11.44     22.86 o 
   1  16   4       21.88        4.51     33.36 o 
   2  16   4       17.44       16.26     18.20 o 
   3  16   4        8.52       37.55     27.01 o 
  -3  17   4        2.08       17.01     38.74 o 
  -2  17   4        6.94       -4.11     17.86 o 
  -1  17   4       65.07       64.76     29.60 o 
   0  17   4       30.52       31.22     25.23 o 
   1  17   4       65.01       50.82     41.31 o 
   2  17   4        6.97       10.52     33.78 o 
   3  17   4        2.01        4.26     25.46 o 
  -2  18   4       12.94       25.38     45.30 o 
  -1  18   4       61.22       76.25     33.42 o 
   0  18   4       16.96       17.67     25.80 o 
   1  18   4       60.97       77.78     32.77 o 
   2  18   4       12.87        9.58     36.14 o 
   1   0   5      296.51      283.04     15.23 o 
   2   0   5      193.15      188.47     17.72 o 
   3   0   5       12.81       10.22      9.33 o 
   4   0   5        2.11        3.41     10.93 o 
   5   0   5       21.55       10.51     14.10 o 
   6   0   5      896.86      971.49     59.01 o 
   7   0   5        0.36        1.67     23.94 o 
  -7   1   5       59.94       59.88     44.09 o 
  -6   1   5       83.68       72.47     27.69 o 
  -5   1   5       66.76       71.23     18.33 o 
  -4   1   5       67.15       74.66     15.07 o 
  -3   1   5      819.00      916.36     95.03 o 
  -2   1   5     1653.28     1626.69     54.22 o 
  -1   1   5     1040.98      858.03     54.84 o 
   0   1   5     3825.40     4137.65    229.05 o 
   1   1   5     1038.51      882.88     41.17 o 
   2   1   5     1647.41     1640.90     91.73 o 
   3   1   5      815.22      899.01     53.31 o 
   4   1   5       66.55       71.66     18.37 o 
   5   1   5       65.74       89.22     22.99 o 
   6   1   5       83.30       65.61     37.80 o 
   7   1   5       59.94       53.22     28.76 o 
  -7   2   5       46.96       31.53     22.13 o 
  -6   2   5       22.81       18.45     22.87 o 
  -5   2   5        9.22       -0.60     13.42 o 
  -4   2   5      386.71      403.85     25.18 o 
  -3   2   5      978.88     1014.78     60.70 o 
  -2   2   5      741.84      727.43     25.76 o 
  -1   2   5     1541.80     1476.57     86.23 o 
   0   2   5     1662.14     1689.15     98.56 o 
   1   2   5     1549.84     1565.61    114.69 o 
   2   2   5      737.62      830.91     56.50 o 
   3   2   5      971.60     1061.18     40.02 o 
   4   2   5      388.92      383.75     41.66 o 
   5   2   5        8.98       13.04     17.01 o 
   6   2   5       22.29       14.79     21.85 o 
   7   2   5       46.72       11.07     25.94 o 
  -7   3   5       32.99       11.01     21.00 o 
  -6   3   5       87.31       85.64     29.63 o 
  -5   3   5      468.91      494.30     43.58 o 
  -4   3   5      173.66      152.26     18.83 o 
  -3   3   5      199.72      188.32     16.67 o 
  -2   3   5      536.65      541.03     17.55 o 
  -1   3   5      825.08      752.94     27.55 o 
   0   3   5     2071.38     1903.59     85.03 o 
   1   3   5      825.01      817.94     45.47 o 
   2   3   5      536.79      631.62     32.45 o 
   3   3   5      203.07      211.52     13.39 o 
   4   3   5      175.45      186.78     15.48 o 
   5   3   5      468.23      447.93     44.42 o 
   6   3   5       86.62      111.54     24.86 o 
   7   3   5       32.86       39.92     29.20 o 
  -7   4   5       56.12       55.93     30.44 o 
  -6   4   5      112.00      112.69     25.85 o 
  -5   4   5       52.17       39.73     23.29 o 
  -4   4   5       32.02       26.28     13.20 o 
  -3   4   5      156.63      142.25     15.92 o 
  -2   4   5      286.22      242.77     13.99 o 
  -1   4   5     1796.07     1950.47     49.89 o 
   0   4   5     1080.38     1106.34     38.85 o 
   1   4   5     1784.10     1862.53     69.01 o 
   2   4   5      282.93      284.98     39.21 o 
   3   4   5      151.80      151.59     14.11 o 
   4   4   5       31.12       23.18     11.50 o 
   5   4   5       50.82       38.39     18.04 o 
   6   4   5      110.86      113.64     24.81 o 
   7   4   5       56.26       33.68     29.28 o 
  -7   5   5       10.41       21.31     38.53 o 
  -6   5   5       15.87       14.92     23.88 o 
  -5   5   5      199.85      186.13     49.26 o 
  -4   5   5       22.42        8.06     14.57 o 
  -3   5   5       49.37       47.01     12.45 o 
  -2   5   5      278.84      266.16     16.81 o 
  -1   5   5     3946.56     4127.64     62.53 o 
   0   5   5      152.48      157.24     11.65 o 
   1   5   5     3922.13     3971.80     92.68 o 
   2   5   5      287.79      257.85     19.90 o 
   3   5   5       50.16       55.73      8.40 o 
   4   5   5       20.69       18.86     14.59 o 
   5   5   5      197.18      242.26     28.20 o 
   6   5   5       15.70       20.79     18.50 o 
   7   5   5       10.51       23.15     27.64 o 
  -7   6   5       16.14      -10.49     25.59 o 
  -6   6   5        7.10        6.21     32.60 o 
  -5   6   5       13.48        4.86     28.53 o 
  -4   6   5       48.68       39.65     17.47 o 
  -3   6   5      346.85      311.44     22.88 o 
  -2   6   5      150.10      181.05     13.74 o 
  -1   6   5     2963.72     3122.43     87.69 o 
   0   6   5      396.95      398.12     20.07 o 
   1   6   5     2965.09     3063.87     52.35 o 
   2   6   5      146.30      156.16     22.24 o 
   3   6   5      355.70      373.71     32.08 o 
   4   6   5       46.64       42.48     16.36 o 
   5   6   5       14.24        8.01     16.17 o 
   6   6   5        6.77       -1.48     17.98 o 
   7   6   5       15.64       23.71     28.43 o 
  -6   7   5       14.64       11.56     24.10 o 
  -5   7   5       12.89        8.25     21.02 o 
  -4   7   5      196.64      178.36     22.72 o 
  -3   7   5       83.09       80.09     15.56 o 
  -2   7   5     1120.69     1129.22     30.15 o 
  -1   7   5      655.16      697.72     28.42 o 
   0   7   5     1903.22     1996.61     97.30 o 
   1   7   5      657.77      734.69     28.76 o 
   2   7   5     1100.20     1041.01     47.53 o 
   3   7   5       80.35       97.39     18.48 o 
   4   7   5      193.56      211.79     25.83 o 
   5   7   5       12.45      -11.48     14.80 o 
   6   7   5       13.86       39.92     20.99 o 
  -6   8   5       12.81        5.20     24.29 o 
  -5   8   5        5.34       -8.36     27.20 o 
  -4   8   5      443.87      459.16     44.32 o 
  -3   8   5      102.21       71.54     16.13 o 
  -2   8   5      143.70      147.34     14.39 o 
  -1   8   5        3.44        4.38      6.60 o 
   0   8   5     1783.22     1575.97     52.84 o 
   1   8   5        2.29        6.33      9.53 o 
   2   8   5      144.34      153.44     24.30 o 
   3   8   5       96.40       90.84     18.73 o 
   4   8   5      440.12      466.43     34.59 o 
   5   8   5        4.90       -0.59     16.34 o 
   6   8   5       13.18       21.76     20.52 o 
  -6   9   5        1.59        8.84     29.04 o 
  -5   9   5       65.65       80.74     29.54 o 
  -4   9   5      273.00      247.82     37.69 o 
  -3   9   5      551.04      567.23     33.12 o 
  -2   9   5     1473.33     1462.49     38.18 o 
  -1   9   5       24.93       17.08      7.99 o 
   0   9   5      286.32      239.52     56.17 o 
   1   9   5       24.49       28.88     12.15 o 
   2   9   5     1473.33     1502.01     60.90 o 
   3   9   5      541.78      504.74     41.97 o 
   4   9   5      280.24      304.63     30.91 o 
   5   9   5       67.23       68.80     22.53 o 
   6   9   5        1.90        9.53     20.64 o 
  -6  10   5       59.69       85.56     34.03 o 
  -5  10   5        9.73        8.45     22.81 o 
  -4  10   5        4.63       13.22     20.33 o 
  -3  10   5      982.88      993.31     43.82 o 
  -2  10   5       49.91       53.02     15.83 o 
  -1  10   5      608.94      484.71    108.84 o 
   0  10   5       45.13        7.43     22.91 o 
   1  10   5      603.59      653.28     38.63 o 
   2  10   5       47.09       45.01     20.57 o 
   3  10   5      973.26     1021.80     58.18 o 
   4  10   5        4.71       10.27     20.21 o 
   5  10   5       10.87       -1.20     17.60 o 
   6  10   5       59.46       68.88     26.70 o 
  -6  11   5        7.30       18.24     29.43 o 
  -5  11   5       83.29       78.30     31.58 o 
  -4  11   5        7.82        7.29     22.45 o 
  -3  11   5       39.64       40.70     17.35 o 
  -2  11   5      356.80      381.15     30.22 o 
  -1  11   5      400.44      104.61    153.29 o 
   0  11   5        2.63       -0.90     13.61 o 
   1  11   5      402.91      378.49     32.95 o 
   2  11   5      347.10      370.45     31.87 o 
   3  11   5       39.44       84.52     26.81 o 
   4  11   5        6.63        6.20     21.48 o 
   5  11   5       83.22      103.75     32.15 o 
   6  11   5        6.74       29.93     24.26 o 
  -5  12   5       57.47       47.88     29.73 o 
  -4  12   5        6.14       -3.76     22.00 o 
  -3  12   5      172.42      169.99     26.14 o 
  -2  12   5      165.86      164.98     28.78 o 
  -1  12   5      265.62      260.73     26.07 o 
   0  12   5      178.46      169.50     20.55 o 
   1  12   5      268.23      271.83     31.20 o 
   2  12   5      160.77      210.01     48.36 o 
   3  12   5      174.91      208.00     50.20 o 
   4  12   5        5.96        5.57     22.36 o 
   5  12   5       59.57       16.51     27.56 o 
  -5  13   5       15.36       -5.08     26.81 o 
  -4  13   5       72.49       88.74     40.04 o 
  -3  13   5       98.91       95.39     28.42 o 
  -2  13   5      341.24      401.36     40.13 o 
  -1  13   5        6.00       11.16     14.30 o 
   0  13   5       86.85       66.53     21.77 o 
   1  13   5        5.02       17.36     16.75 o 
   2  13   5      343.17      414.06     61.93 o 
   3  13   5       98.20       57.45     38.46 o 
   4  13   5       72.95      103.34     44.95 o 
   5  13   5       15.74       -3.71     35.96 o 
  -4  14   5        8.10       28.14     29.11 o 
  -3  14   5      132.05      137.39     49.19 o 
  -2  14   5       60.74       78.73     25.98 o 
  -1  14   5       11.89       19.27     16.18 o 
   0  14   5       71.54       85.70     25.19 o 
   1  14   5       12.26       10.80     17.55 o 
   2  14   5       62.20       96.99     42.32 o 
   3  14   5      131.72      105.81     44.61 o 
   4  14   5        7.76        3.68     31.14 o 
  -4  15   5       49.83       44.64     43.22 o 
  -3  15   5       12.27      -17.77     28.15 o 
  -2  15   5       97.83      119.03     30.03 o 
  -1  15   5      222.25      197.81     28.25 o 
   0  15   5      142.00      140.52     33.04 o 
   1  15   5      220.43      229.63     56.51 o 
   2  15   5      100.47       40.27     42.23 o 
   3  15   5       12.84       33.46     35.44 o 
   4  15   5       50.56       22.60     38.64 o 
  -3  16   5       67.64       42.45     41.45 o 
  -2  16   5       33.50        3.65     17.47 o 
  -1  16   5      131.51       84.47     27.18 o 
   0  16   5       22.82       31.56     27.74 o 
   1  16   5      136.32      127.50     50.75 o 
   2  16   5       33.38       55.05     40.02 o 
   3  16   5       68.87       84.39     33.10 o 
  -2  17   5       10.11       22.59     26.49 o 
  -1  17   5       61.52       41.11     27.86 o 
   0  17   5        5.40        9.53     24.21 o 
   1  17   5       63.53       36.97     38.95 o 
   2  17   5       11.38       -3.75     32.21 o 
   3  17   5        2.46       12.11     35.89 o 
  -1  18   5       14.72       16.20     25.87 o 
   0  18   5       93.45      110.51     35.08 o 
   1  18   5       14.23       10.52     26.64 o 
   0   0   6     5954.93     6174.16    157.36 o 
   1   0   6      134.92      119.72     11.52 o 
   2   0   6     2706.59     2434.13    165.11 o 
   3   0   6     1808.73     2008.73     99.95 o 
   4   0   6      202.04      198.89     16.78 o 
   5   0   6       14.22       12.25     13.85 o 
   6   0   6       31.93        1.34     19.59 o 
   7   0   6       21.79       33.15     28.59 o 
  -7   1   6       69.59      120.91     50.99 o 
  -6   1   6      167.25      162.11     26.68 o 
  -5   1   6      144.80      176.32     19.42 o 
  -4   1   6       14.08       10.80      9.47 o 
  -3   1   6     1111.62     1129.29     65.27 o 
  -2   1   6     2226.30     2185.78     93.00 o 
  -1   1   6     2351.01     2354.50     88.91 o 
   0   1   6      399.01      426.16     17.81 o 
   1   1   6     2341.47     2317.16     86.43 o 
   2   1   6     2221.42     2261.80     89.21 o 
   3   1   6     1145.28     1304.79     61.78 o 
   4   1   6       12.07       11.62     10.88 o 
   5   1   6      137.95      141.22     21.07 o 
   6   1   6      170.87      198.91     51.65 o 
   7   1   6       69.73       74.32     32.28 o 
  -7   2   6        1.66       -3.04     22.18 o 
  -6   2   6      122.90      134.01     26.19 o 
  -5   2   6      108.09      111.17     21.52 o 
  -4   2   6      220.95      229.15     17.94 o 
  -3   2   6     1216.68     1133.37     41.50 o 
  -2   2   6       68.76       44.76     10.77 o 
  -1   2   6     1225.99     1176.72     44.18 o 
   0   2   6     8402.00     7791.90    436.13 o 
   1   2   6     1246.07     1265.83     31.22 o 
   2   2   6       73.20       70.92     10.78 o 
   3   2   6     1233.91     1319.41     47.63 o 
   4   2   6      226.06      223.16     16.69 o 
   5   2   6      107.40       87.53     18.86 o 
   6   2   6      125.15      127.95     45.79 o 
   7   2   6        1.55        9.44     29.04 o 
  -7   3   6        1.12      -19.52     21.89 o 
  -6   3   6       36.21       17.46     21.82 o 
  -5   3   6      163.45      183.57     25.62 o 
  -4   3   6      243.13      197.71     19.98 o 
  -3   3   6     1723.29     1581.87     51.92 o 
  -2   3   6      507.51      484.71     16.25 o 
  -1   3   6     3429.24     3198.74    146.10 o 
   0   3   6       72.17       44.08      9.03 o 
   1   3   6     3406.13     3221.06     86.99 o 
   2   3   6      518.16      545.90     25.99 o 
   3   3   6     1732.61     1755.55     72.52 o 
   4   3   6      247.96      251.93     18.73 o 
   5   3   6      159.73      156.81     39.90 o 
   6   3   6       34.86       41.90     26.29 o 
   7   3   6        1.32       -8.20     23.97 o 
  -7   4   6        5.10       -4.32     25.24 o 
  -6   4   6       15.80       30.30     24.96 o 
  -5   4   6       60.92       47.64     23.13 o 
  -4   4   6      145.41      147.63     18.60 o 
  -3   4   6       26.51       42.12     11.54 o 
  -2   4   6     1185.76     1326.53     39.43 o 
  -1   4   6      424.02      461.35     16.43 o 
   0   4   6     2886.57     2917.29    101.35 o 
   1   4   6      425.58      464.61     25.88 o 
   2   4   6     1224.00     1449.44     62.64 o 
   3   4   6       23.39       27.79      9.23 o 
   4   4   6      143.60      143.81     16.84 o 
   5   4   6       63.58       85.14     21.03 o 
   6   4   6       15.11       27.51     30.89 o 
   7   4   6        4.97        2.67     25.43 o 
  -7   5   6       40.22       20.72     38.39 o 
  -6   5   6        9.99       -4.18     21.55 o 
  -5   5   6      151.45      186.97     34.14 o 
  -4   5   6      119.41      142.86     27.87 o 
  -3   5   6      597.21      565.96     31.76 o 
  -2   5   6     2135.77     2229.86     59.58 o 
  -1   5   6      125.28      204.41     16.42 o 
   0   5   6      200.24      188.69     12.54 o 
   1   5   6      136.91      198.83     16.37 o 
   2   5   6     2136.36     2103.57     86.61 o 
   3   5   6      609.42      674.71     21.01 o 
   4   5   6      124.28      133.54     21.29 o 
   5   5   6      155.52      186.49     26.15 o 
   6   5   6       10.70       -4.47     17.05 o 
   7   5   6       40.95       17.34     27.99 o 
  -7   6   6        4.82       -8.33     35.75 o 
  -6   6   6       30.88       32.35     36.83 o 
  -5   6   6       89.99      135.45     43.98 o 
  -4   6   6      366.74      365.36     39.02 o 
  -3   6   6       82.92       95.00     17.56 o 
  -2   6   6     2296.71     2270.52     62.02 o 
  -1   6   6      547.58      534.71     32.20 o 
   0   6   6      382.94      407.50     17.95 o 
   1   6   6      547.62      344.62    184.27 o 
   2   6   6     2298.33     2136.62     91.12 o 
   3   6   6       85.98      100.38     18.05 o 
   4   6   6      364.12      358.01     29.49 o 
   5   6   6       91.37      102.34     23.09 o 
   6   6   6       31.70       44.58     21.72 o 
   7   6   6        4.92        6.52     24.65 o 
  -6   7   6        5.03        4.37     23.09 o 
  -5   7   6       64.54       84.15     28.76 o 
  -4   7   6       71.97       78.63     25.33 o 
  -3   7   6      318.52      291.76     22.99 o 
  -2   7   6      120.87      126.35     13.35 o 
  -1   7   6     1989.20     2044.97     68.44 o 
   0   7   6        0.26        5.44      8.72 o 
   1   7   6     2018.66     2111.41     47.11 o 
   2   7   6      127.02      138.98     25.39 o 
   3   7   6      312.68      275.22     25.40 o 
   4   7   6       71.29       95.97     21.19 o 
   5   7   6       66.81       72.15     21.80 o 
   6   7   6        5.47        9.45     18.98 o 
  -6   8   6       24.84       17.27     26.21 o 
  -5   8   6       31.98       34.96     24.50 o 
  -4   8   6      477.57      405.48     42.73 o 
  -3   8   6        6.18        7.19      9.58 o 
  -2   8   6      206.18      239.17     17.79 o 
  -1   8   6      316.06      324.77     22.53 o 
   0   8   6      288.91      284.09     26.13 o 
   1   8   6      307.87      327.09     22.67 o 
   2   8   6      216.51      225.34     27.60 o 
   3   8   6        5.11      -14.95     14.95 o 
   4   8   6      481.71      516.79     48.04 o 
   5   8   6       33.11       33.16     19.05 o 
   6   8   6       25.99       35.00     22.19 o 
  -6   9   6      106.01      146.33     39.23 o 
  -5   9   6        3.16       -2.40     20.28 o 
  -4   9   6       59.67       62.79     25.23 o 
  -3   9   6      446.08      424.24     29.95 o 
  -2   9   6      238.48      253.45     21.84 o 
  -1   9   6      729.36      729.17     25.80 o 
   0   9   6      325.59      296.25     38.76 o 
   1   9   6      738.54      761.52     58.26 o 
   2   9   6      237.54      249.63     30.28 o 
   3   9   6      442.01      415.62     55.16 o 
   4   9   6       59.55       48.53     24.18 o 
   5   9   6        3.39        6.74     17.00 o 
   6   9   6      105.63      151.12     31.05 o 
  -6  10   6       25.43       23.91     28.81 o 
  -5  10   6       11.53       -0.38     23.34 o 
  -4  10   6        6.56        8.43     19.92 o 
  -3  10   6      301.20      279.90     27.10 o 
  -2  10   6      275.78      281.08     25.51 o 
  -1  10   6      253.71      257.95     23.59 o 
   0  10   6      322.22      306.47     30.10 o 
   1  10   6      260.20      244.10     27.46 o 
   2  10   6      278.49      238.79     31.26 o 
   3  10   6      306.39      274.54     35.61 o 
   4  10   6        6.14        8.76     21.73 o 
   5  10   6       10.96        9.50     19.18 o 
   6  10   6       26.27       15.19     21.67 o 
  -5  11   6       30.07       25.75     26.28 o 
  -4  11   6        4.89       32.08     24.08 o 
  -3  11   6      481.31      467.86     45.71 o 
  -2  11   6      105.88       97.99     19.40 o 
  -1  11   6      101.49       80.17     17.75 o 
   0  11   6        3.04        6.03     10.43 o 
   1  11   6      102.56       77.53     20.81 o 
   2  11   6      107.13       98.74     18.46 o 
   3  11   6      487.22      499.58     45.40 o 
   4  11   6        4.89       -0.17     20.53 o 
   5  11   6       30.77       26.23     26.33 o 
   6  11   6       29.89        0.76     34.75 o 
  -5  12   6       36.03       32.89     28.04 o 
  -4  12   6       39.23       32.23     24.63 o 
  -3  12   6      137.13      142.70     37.11 o 
  -2  12   6      275.07      303.66     29.54 o 
  -1  12   6       95.16       81.44     39.34 o 
   0  12   6      375.00      208.38    139.04 o 
   1  12   6       97.14      106.68     23.70 o 
   2  12   6      276.54      326.34     55.71 o 
   3  12   6      134.44      141.72     32.99 o 
   4  12   6       38.83       30.31     24.59 o 
   5  12   6       35.94       53.16     29.98 o 
  -5  13   6        7.11        7.15     25.24 o 
  -4  13   6       14.55       25.80     24.92 o 
  -3  13   6       21.51       11.58     22.28 o 
  -2  13   6      297.69      270.09     34.99 o 
  -1  13   6       18.12       12.68     11.54 o 
   0  13   6      121.60      118.51     26.50 o 
   1  13   6       18.25       25.05     18.86 o 
   2  13   6      300.91      277.08     55.16 o 
   3  13   6       21.28       22.01     29.85 o 
   4  13   6       14.58        8.37     30.96 o 
   5  13   6        7.45      -10.32     24.76 o 
  -4  14   6       55.73       59.57     32.08 o 
  -3  14   6       29.74       -4.62     30.58 o 
  -2  14   6       60.77       59.93     24.58 o 
  -1  14   6       24.82       28.99     16.99 o 
   0  14   6        4.23      -13.58     15.94 o 
   1  14   6       24.23       36.07     34.44 o 
   2  14   6       61.84       87.89     41.59 o 
   3  14   6       30.35        1.21     30.55 o 
   4  14   6       56.23       83.76     43.11 o 
  -4  15   6       10.78       30.51     41.93 o 
  -3  15   6       74.18       60.26     41.59 o 
  -2  15   6      119.02      123.53     25.51 o 
  -1  15   6       59.96       60.65     21.24 o 
   0  15   6        0.03        2.33     15.91 o 
   1  15   6       60.43       62.83     41.27 o 
   2  15   6      117.85       68.87     43.18 o 
   3  15   6       74.37       50.26     39.92 o 
   4  15   6       10.60      -22.91     34.05 o 
  -3  16   6        1.06      -21.17     29.51 o 
  -2  16   6       39.91       35.94     27.77 o 
  -1  16   6       10.10        5.67     23.43 o 
   0  16   6        0.31       -0.50     20.80 o 
   1  16   6       10.28       18.85     35.13 o 
   2  16   6       40.16       22.63     33.81 o 
   3  16   6        1.06      -27.35     27.70 o 
  -2  17   6        9.80        8.65     24.87 o 
  -1  17   6       10.83        2.38     23.35 o 
   0  17   6       32.34       54.98     28.98 o 
   1  17   6       10.76       35.93     39.89 o 
   2  17   6        9.81       10.45     38.71 o 
  -1  18   6      135.27      156.79     38.45 o 
   0  18   6       19.87       15.17     26.06 o 
   1  18   6      135.23      133.61     54.50 o 
   1   0   7     4885.61     4650.54    172.63 o 
   2   0   7     1185.49     1106.76     79.27 o 
   3   0   7      184.09      214.83     22.68 o 
   4   0   7      183.96      198.78     28.90 o 
   5   0   7       41.29       65.85     17.76 o 
   6   0   7      642.04      651.66     93.74 o 
   7   0   7        7.59       34.37     38.81 o 
  -7   1   7       44.70       78.28     45.89 o 
  -6   1   7       59.49       51.33     25.43 o 
  -5   1   7      202.66      216.69     43.50 o 
  -4   1   7       32.41       16.47     11.67 o 
  -3   1   7      582.29      536.60    104.38 o 
  -2   1   7      737.35      704.25     54.46 o 
  -1   1   7      271.11      308.93     15.03 o 
   0   1   7     3132.44     2812.43    121.70 o 
   1   1   7      274.20      300.15     16.86 o 
   2   1   7      735.33      709.42     35.53 o 
   3   1   7      577.46      608.92     30.51 o 
   4   1   7       32.89       16.56     11.47 o 
   5   1   7      203.11      232.54     31.93 o 
   6   1   7       59.06       51.48     37.84 o 
   7   1   7       44.69       39.39     28.47 o 
  -7   2   7       25.39        6.88     25.22 o 
  -6   2   7       87.09       73.47     27.59 o 
  -5   2   7       44.80       47.65     22.10 o 
  -4   2   7       11.58       12.46     11.56 o 
  -3   2   7       78.31       89.32     14.22 o 
  -2   2   7     1140.44     1261.73     42.67 o 
  -1   2   7      120.42      120.37     10.42 o 
   0   2   7     1765.83     1565.78     66.25 o 
   1   2   7      121.78      129.14     14.06 o 
   2   2   7     1137.98     1242.82     76.50 o 
   3   2   7       78.52       75.57     13.50 o 
   4   2   7       11.35       11.82      9.38 o 
   5   2   7       44.92       58.13     16.21 o 
   6   2   7       88.15       98.79     42.70 o 
   7   2   7       25.22       24.69     26.74 o 
  -7   3   7       35.94       45.51     30.27 o 
  -6   3   7       72.23       63.23     28.28 o 
  -5   3   7      324.68      358.32     76.40 o 
  -4   3   7       61.26       59.69     14.30 o 
  -3   3   7      240.25      252.54     26.24 o 
  -2   3   7      938.78      946.47     38.96 o 
  -1   3   7       88.52       76.46     10.05 o 
   0   3   7      847.88      964.04     22.06 o 
   1   3   7       91.81       55.44     19.13 o 
   2   3   7      936.29     1042.95     37.94 o 
   3   3   7      239.04      268.57     31.46 o 
   4   3   7       61.88       61.99     15.19 o 
   5   3   7      328.40      324.49     50.84 o 
   6   3   7       72.28       78.23     29.98 o 
   7   3   7       35.86       68.23     32.06 o 
  -7   4   7      107.09      154.00     41.30 o 
  -6   4   7      104.10      126.36     34.38 o 
  -5   4   7       49.78       55.65     23.08 o 
  -4   4   7      111.15      115.59     26.01 o 
  -3   4   7       90.11       75.26     12.50 o 
  -2   4   7     1290.78     1203.24     47.44 o 
  -1   4   7      654.46      636.90     21.53 o 
   0   4   7        0.07       14.39      8.09 o 
   1   4   7      655.45      667.08     35.51 o 
   2   4   7     1300.38     1339.83     80.90 o 
   3   4   7       89.19       92.75     16.25 o 
   4   4   7      111.24      116.37     23.49 o 
   5   4   7       50.33       57.04     22.55 o 
   6   4   7      105.09      101.42     31.57 o 
   7   4   7      106.55      131.96     38.20 o 
  -7   5   7       26.01        8.37     27.90 o 
  -6   5   7       43.87       50.96     27.99 o 
  -5   5   7        4.05        1.27     20.56 o 
  -4   5   7       37.24       28.79     19.78 o 
  -3   5   7       15.66       14.25      9.55 o 
  -2   5   7     1133.45     1196.20     27.30 o 
  -1   5   7      434.86      427.19     22.54 o 
   0   5   7      306.51      335.08     16.39 o 
   1   5   7      448.67      470.89     28.96 o 
   2   5   7     1136.16     1110.26     65.43 o 
   3   5   7       17.33       11.35      7.75 o 
   4   5   7       37.54       37.26     18.96 o 
   5   5   7        3.85      -10.63     14.02 o 
   6   5   7       43.37       65.99     28.34 o 
   7   5   7       26.60       21.20     41.36 o 
  -7   6   7       35.97       43.84     42.91 o 
  -6   6   7       15.49       35.27     36.41 o 
  -5   6   7       11.89       26.02     22.79 o 
  -4   6   7       63.90       81.99     24.79 o 
  -3   6   7       66.15       74.45     13.73 o 
  -2   6   7      987.07     1030.33     27.66 o 
  -1   6   7      817.10      864.17     39.88 o 
   0   6   7        2.35        4.80      7.29 o 
   1   6   7      819.12      835.54     30.65 o 
   2   6   7     1007.08      995.43     45.99 o 
   3   6   7       64.81       69.10     16.24 o 
   4   6   7       65.65       93.69     20.48 o 
   5   6   7       11.91       19.29     17.08 o 
   6   6   7       15.31       17.91     24.13 o 
   7   6   7       35.68       14.37     38.25 o 
  -6   7   7       60.17       59.00     30.34 o 
  -5   7   7      189.02      191.18     46.86 o 
  -4   7   7       21.06       10.65     18.99 o 
  -3   7   7      323.91      323.22     19.93 o 
  -2   7   7      261.56      274.48     17.72 o 
  -1   7   7     1739.21     1729.87     50.93 o 
   0   7   7      405.91      440.71     23.05 o 
   1   7   7     1772.26     1843.01     80.31 o 
   2   7   7      261.16      236.48     27.68 o 
   3   7   7      323.25      296.03     33.21 o 
   4   7   7       21.17       23.00     16.71 o 
   5   7   7      187.79      200.16     28.48 o 
   6   7   7       60.10       87.47     33.19 o 
  -6   8   7       24.79       31.40     28.10 o 
  -5   8   7       45.46       63.82     27.15 o 
  -4   8   7      110.09      121.52     29.92 o 
  -3   8   7       19.62       25.12     14.03 o 
  -2   8   7      183.86      176.35     15.82 o 
  -1   8   7      148.70      161.71     20.30 o 
   0   8   7       54.12       44.42     15.37 o 
   1   8   7      150.35      116.18     34.32 o 
   2   8   7      186.72      204.60     27.68 o 
   3   8   7       19.69       29.61     19.20 o 
   4   8   7      106.04      115.50     23.75 o 
   5   8   7       45.78       41.13     20.31 o 
   6   8   7       24.52       28.27     21.05 o 
  -6   9   7       16.51       27.56     29.18 o 
  -5   9   7       42.65       22.93     25.60 o 
  -4   9   7       62.71       42.39     24.27 o 
  -3   9   7      294.52      322.64     55.77 o 
  -2   9   7      311.67      290.07     20.13 o 
  -1   9   7      629.51      639.91     32.68 o 
   0   9   7      123.14      107.03     21.24 o 
   1   9   7      648.35      643.26     39.89 o 
   2   9   7      311.64      301.25     32.80 o 
   3   9   7      302.13      354.87     38.30 o 
   4   9   7       62.75       60.31     25.39 o 
   5   9   7       40.70       45.87     21.35 o 
   6   9   7       16.52       12.20     21.42 o 
  -6  10   7       19.81       18.97     41.19 o 
  -5  10   7       60.57       90.47     31.90 o 
  -4  10   7      102.17      146.99     33.22 o 
  -3  10   7      335.50      325.35     39.91 o 
  -2  10   7      917.71      909.62     32.48 o 
  -1  10   7       54.08       47.23     13.21 o 
   0  10   7      176.14      122.96     23.39 o 
   1  10   7       55.21       45.80     14.98 o 
   2  10   7      932.49     1001.15     55.17 o 
   3  10   7      335.42      318.41     38.50 o 
   4  10   7      101.63      110.70     31.06 o 
   5  10   7       61.05       76.39     30.80 o 
   6  10   7       19.15       13.31     27.76 o 
  -5  11   7       41.01       63.22     31.35 o 
  -4  11   7        4.57       -8.89     21.00 o 
  -3  11   7      215.80      212.18     35.73 o 
  -2  11   7       20.42       15.57     14.48 o 
  -1  11   7      298.95      310.81     27.15 o 
   0  11   7       62.50       65.64     20.71 o 
   1  11   7      301.65      269.03     30.93 o 
   2  11   7       20.25       20.42     19.76 o 
   3  11   7      208.06      193.19     34.79 o 
   4  11   7        4.42       -2.65     20.06 o 
   5  11   7       40.80       66.14     29.88 o 
  -5  12   7      155.15      187.76     44.64 o 
  -4  12   7      112.58      164.99     45.87 o 
  -3  12   7       59.95       49.39     24.85 o 
  -2  12   7      119.52      124.48     21.71 o 
  -1  12   7      191.37      203.47     24.80 o 
   0  12   7      938.40      630.74     58.01 o 
   1  12   7      190.53      199.85     29.62 o 
   2  12   7      125.70      144.41     43.43 o 
   3  12   7       61.02       80.46     33.05 o 
   4  12   7      112.87      124.29     33.28 o 
   5  12   7      155.01      152.15     39.88 o 
  -5  13   7       11.00       -5.89     33.98 o 
  -4  13   7       58.34       77.93     31.78 o 
  -3  13   7      407.52      459.26     50.26 o 
  -2  13   7      113.25       95.87     25.49 o 
  -1  13   7      432.23      450.19     34.03 o 
   0  13   7       30.20        2.21     12.43 o 
   1  13   7      429.89      440.09     39.59 o 
   2  13   7      114.61       92.16     39.71 o 
   3  13   7      415.53      417.04     68.07 o 
   4  13   7       58.87       76.19     30.82 o 
   5  13   7       10.35      -12.19     24.15 o 
  -4  14   7       29.67       61.26     31.54 o 
  -3  14   7       49.75       73.34     40.77 o 
  -2  14   7      212.85      212.34     37.66 o 
  -1  14   7        2.77        8.63     13.86 o 
   0  14   7      213.01      245.13     35.33 o 
   1  14   7        2.74       10.87     30.55 o 
   2  14   7      208.96      206.47     54.43 o 
   3  14   7       49.22       29.47     36.48 o 
   4  14   7       31.20       31.52     37.25 o 
  -4  15   7       16.88       29.05     29.13 o 
  -3  15   7       75.10       55.99     41.97 o 
  -2  15   7      169.43      196.91     39.17 o 
  -1  15   7      186.60       86.92     58.50 o 
   0  15   7       43.51       41.29     24.33 o 
   1  15   7      185.86      191.03     53.98 o 
   2  15   7      169.44      172.14     55.05 o 
   3  15   7       74.70       70.78     43.25 o 
   4  15   7       17.09        0.76     36.31 o 
  -3  16   7       49.98       48.46     41.03 o 
  -2  16   7      182.84      207.26     41.50 o 
  -1  16   7      152.19      139.74     26.90 o 
   0  16   7      289.66      292.13     44.01 o 
   1  16   7      153.81      148.78     52.24 o 
   2  16   7      181.07      223.93     60.75 o 
   3  16   7       50.39       34.61     39.68 o 
  -2  17   7       25.34       -5.30     23.04 o 
  -1  17   7      178.39      206.04     31.83 o 
   0  17   7       31.31       40.85     26.80 o 
   1  17   7      174.58      127.88     53.67 o 
   2  17   7       24.86       30.55     38.98 o 
  -1  18   7       35.73       23.60     44.19 o 
   0  18   7       43.11       57.68     30.85 o 
   1  18   7       35.24       79.87     49.71 o 
   0   0   8     4139.33     4542.75    149.93 o 
   1   0   8     6776.09     6966.08    163.83 o 
   2   0   8     1293.62     1233.57    100.34 o 
   3   0   8     2359.69     2504.03    173.64 o 
   4   0   8      287.70      267.62     29.27 o 
   5   0   8        8.88       10.39     17.32 o 
   6   0   8      464.95      539.52     48.31 o 
   7   0   8       40.68       45.86     41.45 o 
  -7   1   8       55.51       77.44     46.86 o 
  -6   1   8        8.61       14.23     22.04 o 
  -5   1   8      952.13      969.09     55.15 o 
  -4   1   8      238.57      241.62     29.87 o 
  -3   1   8     1240.55     1180.66    174.42 o 
  -2   1   8      104.62       93.34     13.58 o 
  -1   1   8     1802.95     1858.59     59.99 o 
   0   1   8     5359.20     5257.62    199.62 o 
   1   1   8     1840.62     1903.92     52.53 o 
   2   1   8      101.71       71.20     14.64 o 
   3   1   8     1260.96     1305.27     80.67 o 
   4   1   8      239.43      259.24     23.52 o 
   5   1   8      959.06      967.62     73.19 o 
   6   1   8        8.35       20.17     34.82 o 
   7   1   8       56.21       46.76     41.59 o 
  -7   2   8        4.41       -3.44     37.77 o 
  -6   2   8      338.47      392.95     45.67 o 
  -5   2   8       25.20        4.86     19.09 o 
  -4   2   8      960.71      965.87     63.56 o 
  -3   2   8       19.07       20.82     14.21 o 
  -2   2   8      151.85      126.43     15.37 o 
  -1   2   8      598.22      562.05     24.94 o 
   0   2   8     1389.20     1176.82     45.96 o 
   1   2   8      604.27      555.10     21.66 o 
   2   2   8      142.75      150.46     16.60 o 
   3   2   8       18.72       25.67      9.51 o 
   4   2   8      954.89     1040.80     49.34 o 
   5   2   8       25.16       24.16     28.78 o 
   6   2   8      333.59      370.53     65.36 o 
   7   2   8        4.56        6.87     26.81 o 
  -7   3   8      146.72      153.85     39.62 o 
  -6   3   8       17.02       35.27     24.93 o 
  -5   3   8      302.52      322.77     38.71 o 
  -4   3   8      320.21      309.33     33.98 o 
  -3   3   8      223.72      192.02     15.62 o 
  -2   3   8     2704.89     2673.08    114.65 o 
  -1   3   8     2043.24     2141.05     84.40 o 
   0   3   8     4597.44     4543.70    130.72 o 
   1   3   8     2096.69     2246.84     78.52 o 
   2   3   8     2700.06     2918.82    255.97 o 
   3   3   8      230.30      227.70     16.89 o 
   4   3   8      319.15      332.16     23.03 o 
   5   3   8      299.53      263.68     53.28 o 
   6   3   8       17.17       13.40     30.83 o 
   7   3   8      143.79      161.46     41.29 o 
  -7   4   8       29.45       31.58     29.02 o 
  -6   4   8      190.44      194.82     38.20 o 
  -5   4   8       78.23      110.07     36.76 o 
  -4   4   8     1065.70     1064.35    118.53 o 
  -3   4   8     1021.42      963.17     34.50 o 
  -2   4   8     1655.78     1645.80     72.68 o 
  -1   4   8      373.37      362.19     19.44 o 
   0   4   8     2463.63     2446.90     45.59 o 
   1   4   8      370.50      327.34     25.28 o 
   2   4   8     1666.71     1794.54     59.10 o 
   3   4   8     1021.21     1090.31     41.93 o 
   4   4   8     1080.56     1172.56     98.58 o 
   5   4   8       77.29       78.15     24.19 o 
   6   4   8      187.66      207.46     44.66 o 
   7   4   8       29.14       38.17     30.57 o 
  -7   5   8       21.62       28.97     35.08 o 
  -6   5   8       10.00       -0.22     23.23 o 
  -5   5   8      510.96      517.47     48.36 o 
  -4   5   8       97.19      131.11     28.44 o 
  -3   5   8      827.91      790.07     45.47 o 
  -2   5   8      267.52      280.47     18.12 o 
  -1   5   8     2487.26     2552.10     38.90 o 
   0   5   8      266.56      318.37     19.71 o 
   1   5   8     2450.02     2402.56     61.19 o 
   2   5   8      270.64      237.92     36.38 o 
   3   5   8      818.93      771.05     62.73 o 
   4   5   8       95.75      131.44     25.15 o 
   5   5   8      504.68      531.66     46.42 o 
   6   5   8       10.09      -11.73     21.66 o 
   7   5   8       20.98       35.52     30.25 o 
  -6   6   8       59.62       37.79     29.29 o 
  -5   6   8        5.28        4.15     22.31 o 
  -4   6   8      171.82      143.26     29.73 o 
  -3   6   8      613.42      594.61     31.86 o 
  -2   6   8      807.06      828.60     31.38 o 
  -1   6   8      959.73     1026.20     35.46 o 
   0   6   8       60.70       52.94     10.10 o 
   1   6   8      958.51     1014.47     34.34 o 
   2   6   8      816.85      709.12     58.49 o 
   3   6   8      612.46      534.34     56.86 o 
   4   6   8      166.18      206.71     25.57 o 
   5   6   8        5.21       -3.69     15.65 o 
   6   6   8       57.75       64.67     29.49 o 
  -6   7   8       35.38       24.88     26.37 o 
  -5   7   8       26.14        6.25     29.71 o 
  -4   7   8      176.45      253.86     50.09 o 
  -3   7   8      435.64      428.49     28.52 o 
  -2   7   8      767.41      818.91     26.66 o 
  -1   7   8      599.92      597.91     29.65 o 
   0   7   8      242.61      236.36     16.03 o 
   1   7   8      596.64      638.38     29.28 o 
   2   7   8      767.91      798.91     44.03 o 
   3   7   8      436.54      420.16     37.43 o 
   4   7   8      175.94      167.41     25.08 o 
   5   7   8       26.10       41.46     20.22 o 
   6   7   8       34.80       56.49     30.53 o 
  -6   8   8       12.69       30.31     27.79 o 
  -5   8   8       38.87       58.19     27.76 o 
  -4   8   8      303.78      295.13     39.23 o 
  -3   8   8       47.11       64.14     16.34 o 
  -2   8   8     1311.01     1363.88     35.53 o 
  -1   8   8      337.34      391.41     26.41 o 
   0   8   8     1474.59     1564.01     41.97 o 
   1   8   8      340.06      365.47     24.10 o 
   2   8   8     1287.53     1284.77    188.80 o 
   3   8   8       46.17       76.37     24.11 o 
   4   8   8      297.36      309.95     49.14 o 
   5   8   8       38.41       49.97     22.65 o 
   6   8   8       11.82        8.27     26.58 o 
  -6   9   8       37.62       30.67     29.58 o 
  -5   9   8       67.04       62.41     28.40 o 
  -4   9   8       25.31       47.93     24.03 o 
  -3   9   8      445.63      406.79     41.15 o 
  -2   9   8      175.10      181.33     17.27 o 
  -1   9   8      759.97      772.81     36.77 o 
   0   9   8     1161.50     1157.32     51.69 o 
   1   9   8      742.44      428.24    236.47 o 
   2   9   8      172.99      174.59     27.71 o 
   3   9   8      447.41      433.54     41.72 o 
   4   9   8       25.26       24.76     22.58 o 
   5   9   8       64.68       61.31     28.78 o 
   6   9   8       37.20       43.19     29.93 o 
  -6  10   8        6.34       21.77     28.18 o 
  -5  10   8       74.50       68.48     30.96 o 
  -4  10   8       33.42       19.12     21.84 o 
  -3  10   8       56.74       44.91     24.47 o 
  -2  10   8      313.12      324.15     22.24 o 
  -1  10   8      285.14      285.94     21.84 o 
   0  10   8      548.92      609.87     41.21 o 
   1  10   8      285.45      249.17     28.77 o 
   2  10   8      314.61      305.38     35.31 o 
   3  10   8       57.35       49.68     24.09 o 
   4  10   8       33.32       19.69     22.80 o 
   5  10   8       73.38       41.31     28.32 o 
   6  10   8        5.82       37.37     28.84 o 
  -5  11   8       15.25       -3.78     24.23 o 
  -4  11   8        2.44        0.07     21.72 o 
  -3  11   8      174.88      155.90     33.15 o 
  -2  11   8        8.96        8.59     14.66 o 
  -1  11   8      487.89      468.44     31.61 o 
   0  11   8      157.42      166.04     27.20 o 
   1  11   8      484.11      441.49     37.77 o 
   2  11   8        9.16       -4.14     21.21 o 
   3  11   8      169.76      142.29     32.41 o 
   4  11   8        2.46      -11.34     20.18 o 
   5  11   8       14.31       18.13     25.60 o 
  -5  12   8       19.61       18.40     27.76 o 
  -4  12   8       21.54       27.10     24.76 o 
  -3  12   8        2.01       11.57     21.52 o 
  -2  12   8      124.97      111.55     32.28 o 
  -1  12   8       87.42       89.02     19.73 o 
   0  12   8        4.70       13.11     18.31 o 
   1  12   8       87.21      119.56     25.74 o 
   2  12   8      121.35      109.49     21.00 o 
   3  12   8        1.87       -7.80     20.73 o 
   4  12   8       20.57        5.20     22.55 o 
   5  12   8       19.38       16.50     26.97 o 
  -5  13   8       21.45       37.60     31.87 o 
  -4  13   8        1.12       26.64     27.07 o 
  -3  13   8       21.00       20.68     23.64 o 
  -2  13   8       54.15       32.67     23.99 o 
  -1  13   8      230.99      224.30     27.50 o 
   0  13   8      191.83      201.73     31.87 o 
   1  13   8      232.64      214.01     44.80 o 
   2  13   8       53.83       63.59     38.98 o 
   3  13   8       20.03       -6.88     22.00 o 
   4  13   8        1.17       14.90     24.55 o 
   5  13   8       21.19        7.79     28.85 o 
  -4  14   8       44.22       33.56     29.66 o 
  -3  14   8       13.49        3.16     23.33 o 
  -2  14   8       49.15       43.35     25.29 o 
  -1  14   8       41.11       50.44     19.42 o 
   1  14   8       40.87       34.57     33.85 o 
   2  14   8       48.33       58.53     38.71 o 
   3  14   8       13.44       20.24     33.53 o 
   4  14   8       43.39       27.74     38.81 o 
  -4  15   8        0.63       -1.69     26.61 o 
  -3  15   8       41.00       44.40     40.44 o 
  -2  15   8       13.83       23.07     24.57 o 
  -1  15   8       65.41       59.99     21.24 o 
   0  15   8      123.74      148.63     32.55 o 
   1  15   8       64.48       91.95     44.92 o 
   2  15   8       13.98       -8.96     32.18 o 
   3  15   8       40.15       44.19     40.96 o 
   4  15   8        0.57        7.53     33.39 o 
  -3  16   8       22.00       52.30     30.97 o 
  -2  16   8       32.62       55.81     29.38 o 
  -1  16   8       14.15       10.52     17.27 o 
   0  16   8        7.46       15.27     23.44 o 
   1  16   8       14.28       25.65     37.14 o 
   2  16   8       32.36       21.80     35.37 o 
   3  16   8       21.73       39.05     43.36 o 
  -2  17   8       61.17       50.91     42.73 o 
  -1  17   8       19.55       -1.97     24.63 o 
   0  17   8       21.66       -4.51     24.28 o 
   1  17   8       19.64       38.36     41.79 o 
   2  17   8       60.94       39.30     42.94 o 
  -1  18   8       20.77       49.57     44.68 o 
   0  18   8        0.44       -0.97     25.13 o 
   1  18   8       20.75       34.50     43.15 o 
   1   0   9     1285.56     1280.38     45.95 o 
   2   0   9      249.05      255.46     22.75 o 
   3   0   9      297.03      297.74     30.84 o 
   4   0   9       78.05       82.42     20.88 o 
   5   0   9       50.08       57.37     22.28 o 
   6   0   9        8.20      -15.31     27.77 o 
   7   0   9        0.51      -14.16     34.92 o 
  -7   1   9        3.49      -18.54     35.41 o 
  -6   1   9       53.32       54.86     26.12 o 
  -5   1   9       79.58      105.06     26.31 o 
  -4   1   9      186.01      170.29     26.31 o 
  -3   1   9       33.22       44.31     16.19 o 
  -2   1   9      355.96      443.00     23.55 o 
  -1   1   9     2264.56     2297.87     77.29 o 
   0   1   9      125.31      136.07     10.79 o 
   1   1   9     2262.45     2289.68     45.04 o 
   2   1   9      358.15      406.49     26.61 o 
   3   1   9       32.97       33.79      9.93 o 
   4   1   9      185.71      187.71     25.50 o 
   5   1   9       79.83       95.41     24.44 o 
   6   1   9       52.86       95.53     44.29 o 
   7   1   9        3.53        0.94     34.96 o 
  -7   2   9       21.52       28.19     41.34 o 
  -6   2   9      186.57      179.37     36.02 o 
  -5   2   9       31.96       40.98     21.48 o 
  -4   2   9      372.17      365.33     61.48 o 
  -3   2   9      341.04      355.71     30.69 o 
  -2   2   9      407.59      379.85     28.09 o 
  -1   2   9      650.64      633.92     26.85 o 
   0   2   9      565.31      686.40     32.83 o 
   1   2   9      653.95      676.81     38.26 o 
   2   2   9      408.64      428.16     45.04 o 
   3   2   9      343.42      403.04     35.24 o 
   4   2   9      374.46      402.59     24.85 o 
   5   2   9       32.05       26.83     31.59 o 
   6   2   9      185.61      198.94     55.68 o 
   7   2   9       22.10       38.08     29.96 o 
  -7   3   9       44.31       27.53     34.23 o 
  -6   3   9       88.12       92.83     30.40 o 
  -5   3   9      135.10      154.16     31.34 o 
  -4   3   9      212.48      233.08     31.39 o 
  -3   3   9      161.87      156.98     28.01 o 
  -2   3   9      501.70      495.45     25.70 o 
  -1   3   9      991.46      945.25     38.78 o 
   0   3   9      441.51      422.58     19.04 o 
   1   3   9      989.23      862.10     51.69 o 
   2   3   9      507.53      514.87     27.04 o 
   3   3   9      163.30      176.56     15.95 o 
   4   3   9      211.79      212.07     23.01 o 
   5   3   9      134.72      159.96     46.83 o 
   6   3   9       87.69       51.69     39.12 o 
   7   3   9       44.18       23.33     29.82 o 
  -7   4   9        8.25       32.94     30.39 o 
  -6   4   9       43.46       21.71     24.07 o 
  -5   4   9      291.31      274.26     38.56 o 
  -4   4   9       42.63       52.83     20.93 o 
  -3   4   9      643.85      599.03     40.07 o 
  -2   4   9      495.34      498.12     26.41 o 
  -1   4   9        1.04       -0.25      6.18 o 
   0   4   9     3567.87     3564.29     67.81 o 
   1   4   9        0.83        6.03     11.35 o 
   2   4   9      490.17      522.25     42.64 o 
   3   4   9      645.10      668.25     85.88 o 
   4   4   9       44.08       42.98     18.29 o 
   5   4   9      291.27      229.18     51.58 o 
   6   4   9       42.91       36.94     27.16 o 
   7   4   9        8.36        5.90     27.02 o 
  -7   5   9       82.63       62.47     34.06 o 
  -6   5   9        9.08        5.98     23.56 o 
  -5   5   9      286.54      326.81     42.31 o 
  -4   5   9      339.40      269.97     34.66 o 
  -3   5   9      310.16      307.29     24.68 o 
  -2   5   9      166.96      164.34     10.34 o 
  -1   5   9      467.99      497.19     19.07 o 
   0   5   9      412.65      397.13     21.77 o 
   1   5   9      478.67      487.67     31.03 o 
   2   5   9      170.22      161.83     33.08 o 
   3   5   9      312.11      248.37     42.07 o 
   4   5   9      340.75      334.78     57.62 o 
   5   5   9      286.33      238.90     53.77 o 
   6   5   9        9.13       13.17     25.18 o 
   7   5   9       82.13       89.70     49.81 o 
  -6   6   9      106.42      117.71     34.86 o 
  -5   6   9      128.42      107.81     31.83 o 
  -4   6   9      146.34      146.96     30.43 o 
  -3   6   9       99.77      129.95     19.40 o 
  -2   6   9      523.65      576.52     32.82 o 
  -1   6   9      541.25      575.33     27.52 o 
   0   6   9     1691.65     1728.32     34.88 o 
   1   6   9      551.34      585.99     35.01 o 
   2   6   9      527.11      504.28     52.38 o 
   3   6   9       97.22       49.29     29.19 o 
   4   6   9      149.53      152.33     30.84 o 
   5   6   9      128.26      128.51     25.02 o 
   6   6   9      105.19      110.34     72.36 o 
  -6   7   9       35.03        3.58     30.76 o 
  -5   7   9       51.27       26.97     30.34 o 
  -4   7   9      642.45      605.74     68.63 o 
  -3   7   9      321.60      308.14     26.30 o 
  -2   7   9      359.71      349.14     19.37 o 
  -1   7   9      260.78      308.36     23.27 o 
   0   7   9        2.86        2.67      7.95 o 
   1   7   9      254.64      242.54     20.79 o 
   2   7   9      350.67      381.94     34.14 o 
   3   7   9      318.24      349.31     37.01 o 
   4   7   9      644.68      638.79     57.55 o 
   5   7   9       53.09       40.99     20.86 o 
   6   7   9       34.86       17.44     25.43 o 
  -6   8   9       98.15       96.03     35.70 o 
  -5   8   9      203.75      213.89     39.79 o 
  -4   8   9      372.08      428.82     44.78 o 
  -3   8   9      248.92      256.95     25.38 o 
  -2   8   9      113.74      115.66     13.98 o 
  -1   8   9      555.84      534.01     30.04 o 
   0   8   9       59.96       64.47     13.87 o 
   1   8   9      547.04      521.17     28.92 o 
   2   8   9      109.79      115.70     25.16 o 
   3   8   9      246.74      230.63     33.08 o 
   4   8   9      372.76      349.86     41.30 o 
   5   8   9      203.59      180.16     38.45 o 
   6   8   9       97.58       97.59     35.61 o 
  -6   9   9       41.20       46.68     34.37 o 
  -5   9   9       34.01       26.38     25.58 o 
  -4   9   9       74.68       69.87     27.14 o 
  -3   9   9      192.53      173.65     23.23 o 
  -2   9   9      184.77      188.78     17.81 o 
  -1   9   9      928.97      925.41     40.00 o 
   0   9   9        8.38        8.05     14.28 o 
   1   9   9      923.98      930.65     38.17 o 
   2   9   9      180.02      185.03     29.18 o 
   3   9   9      195.49      195.94     33.62 o 
   4   9   9       74.31       86.65     28.78 o 
   5   9   9       33.42       39.03     26.52 o 
   6   9   9       41.73       27.97     29.28 o 
  -6  10   9       22.08       38.64     30.45 o 
  -5  10   9      139.21      176.74     39.66 o 
  -4  10   9       24.33       19.77     22.40 o 
  -3  10   9        7.20        1.53     19.51 o 
  -2  10   9      463.33      474.45     31.82 o 
  -1  10   9      149.80      183.14     23.34 o 
   0  10   9      441.41      461.62     37.93 o 
   1  10   9      143.91       78.66     53.64 o 
   2  10   9      454.99      468.83     41.71 o 
   3  10   9        7.58        4.21     19.52 o 
   4  10   9       24.66       33.94     24.82 o 
   5  10   9      140.72      148.38     38.04 o 
   6  10   9       23.09       54.45     32.18 o 
  -5  11   9       77.83       57.30     30.17 o 
  -4  11   9       52.06       48.26     27.05 o 
  -3  11   9      321.62      308.06     41.56 o 
  -2  11   9      132.81      143.65     24.68 o 
  -1  11   9       86.41       84.34     18.53 o 
   0  11   9      927.62      975.33     53.91 o 
   1  11   9       86.39       48.12     15.43 o 
   2  11   9      127.44      133.53     29.32 o 
   3  11   9      314.45      295.89     40.26 o 
   4  11   9       50.80       61.91     33.90 o 
   5  11   9       79.43      105.28     34.15 o 
  -5  12   9       54.51       56.38     47.78 o 
  -4  12   9       47.37       64.66     29.70 o 
  -3  12   9       37.16       49.57     25.31 o 
  -2  12   9      609.78      647.48     50.23 o 
  -1  12   9      427.18      416.80     32.13 o 
   0  12   9       28.81       15.38     17.15 o 
   1  12   9      425.85      439.15     39.82 o 
   2  12   9      609.31      661.16     62.38 o 
   3  12   9       34.91       50.16     27.42 o 
   4  12   9       48.47       49.12     27.77 o 
   5  12   9       54.81       86.31     33.48 o 
  -5  13   9       10.24       13.45     28.90 o 
  -4  13   9       49.64       34.03     28.58 o 
  -3  13   9      112.32      160.89     37.32 o 
  -2  13   9       42.26       33.63     19.66 o 
  -1  13   9      506.40      501.82     36.45 o 
   0  13   9      537.20      519.76     44.81 o 
   1  13   9      505.37      510.23     44.88 o 
   2  13   9       45.08        0.10     28.88 o 
   3  13   9      112.41      157.38     36.03 o 
   4  13   9       51.53       39.95     28.45 o 
   5  13   9       10.42       -8.30     32.28 o 
  -4  14   9       80.17       62.99     32.63 o 
  -3  14   9        1.60       20.52     25.54 o 
  -2  14   9      147.01      128.34     32.75 o 
  -1  14   9      122.95      143.76     25.41 o 
   0  14   9      335.54      356.95     53.35 o 
   1  14   9      123.71      137.40     30.61 o 
   2  14   9      143.49      124.59     47.77 o 
   3  14   9        1.58       -9.96     30.96 o 
   4  14   9       77.80       44.57     31.02 o 
  -3  15   9      100.97      102.89     34.40 o 
  -2  15   9       15.28        3.11     24.32 o 
  -1  15   9       66.34       48.26     26.30 o 
   0  15   9      202.50       48.90    109.29 o 
   1  15   9       69.50       73.49     41.66 o 
   2  15   9       16.46       19.34     33.81 o 
   3  15   9       98.52       75.26     45.96 o 
   4  15   9        5.80        6.98     37.14 o 
  -3  16   9       24.03        6.31     26.62 o 
  -2  16   9      155.14      172.28     39.86 o 
  -1  16   9      281.81      250.00     41.49 o 
   0  16   9      112.13      157.34     37.18 o 
   1  16   9      286.87      255.28     62.97 o 
   2  16   9      157.94      199.81     60.54 o 
   3  16   9       25.35       63.56     45.68 o 
  -2  17   9       20.34        7.76     25.92 o 
  -1  17   9      217.53      216.13     42.63 o 
   0  17   9       74.44       51.75     45.13 o 
   1  17   9      217.51      158.12     56.20 o 
   2  17   9       21.55       23.47     38.98 o 
   0  18   9       20.43       60.24     31.07 o 
   0   0  10     1913.61     1908.62     57.12 o 
   1   0  10       17.66       22.59      7.19 o 
   2   0  10      960.28     1020.56     34.42 o 
   3   0  10      108.26      111.54     20.23 o 
   4   0  10       28.34       29.75     17.46 o 
   5   0  10       33.29       43.83     22.33 o 
   6   0  10      297.40      176.69     52.49 o 
   7   0  10        0.10      -11.73     34.96 o 
  -7   1  10       18.57       17.67     39.64 o 
  -6   1  10      102.70      102.31     30.26 o 
  -5   1  10      554.21      548.83     56.86 o 
  -4   1  10      164.86      153.00     25.43 o 
  -3   1  10      855.86      740.50     40.52 o 
  -2   1  10      897.88      943.65     27.76 o 
  -1   1  10     1839.80     1896.40     71.35 o 
   0   1  10      407.12      368.72     14.92 o 
   1   1  10     1819.34     1801.94     55.41 o 
   2   1  10      912.04      823.26     95.18 o 
   3   1  10      842.88      807.38     39.93 o 
   4   1  10      168.25      165.64     26.42 o 
   5   1  10      551.60      583.68     43.35 o 
   6   1  10      105.21      141.21     50.26 o 
   7   1  10       18.11       10.10     38.08 o 
  -7   2  10       29.57       82.03     49.12 o 
  -6   2  10       86.12       99.49     30.82 o 
  -5   2  10      226.25      214.80     34.30 o 
  -4   2  10      821.04      859.62    132.74 o 
  -3   2  10      806.65      718.42     75.66 o 
  -2   2  10     3074.21     3200.37    169.80 o 
  -1   2  10      343.86      301.87     14.54 o 
   0   2  10     3034.16     2772.20    117.10 o 
   1   2  10      356.08      309.51     18.89 o 
   2   2  10     3092.82     3243.28    258.07 o 
   3   2  10      791.98      749.73     69.48 o 
   4   2  10      825.56      870.42     88.80 o 
   5   2  10      224.03      223.03     52.07 o 
   6   2  10       86.60      126.25     47.63 o 
   7   2  10       30.70       39.78     43.46 o 
  -7   3  10       61.14       53.54     29.87 o 
  -6   3  10        3.50       -6.06     21.71 o 
  -5   3  10      105.49      110.95     46.46 o 
  -4   3  10      135.04      144.77     27.65 o 
  -3   3  10      642.18      585.29     38.62 o 
  -2   3  10        5.04        1.74      9.14 o 
  -1   3  10      652.39      718.13     36.69 o 
   0   3  10      472.16      485.81     18.90 o 
   1   3  10      647.47      676.87     49.36 o 
   2   3  10        3.27        9.64     10.35 o 
   3   3  10      649.17      627.55     50.23 o 
   4   3  10      131.21      145.09     22.50 o 
   5   3  10      107.22       96.02     40.16 o 
   6   3  10        2.79       23.92     33.91 o 
   7   3  10       60.87       70.93     34.39 o 
  -7   4  10      115.27      144.35     47.02 o 
  -6   4  10       27.79       69.42     29.83 o 
  -5   4  10       27.27       29.55     21.90 o 
  -4   4  10       81.72       74.49     23.95 o 
  -3   4  10      138.77      114.52     18.44 o 
  -2   4  10      326.74      321.81     27.95 o 
  -1   4  10      474.51      472.74     17.76 o 
   0   4  10     2443.60     2479.05     40.21 o 
   1   4  10      467.92      480.85     31.41 o 
   2   4  10      322.05      359.95     23.94 o 
   3   4  10      141.16      137.85     25.72 o 
   4   4  10       77.96       89.38     28.43 o 
   5   4  10       29.79       35.79     33.15 o 
   6   4  10       28.21       -6.39     30.55 o 
   7   4  10      116.83       84.53     48.11 o 
  -6   5  10      111.34      153.92     37.34 o 
  -5   5  10       63.56       55.90     26.18 o 
  -4   5  10     1056.78     1037.41    116.53 o 
  -3   5  10      532.83      559.54     32.06 o 
  -2   5  10      475.92      488.71     25.00 o 
  -1   5  10     3060.20     3055.18     54.21 o 
   0   5  10      834.14      892.47     31.08 o 
   1   5  10     3061.39     2998.98     72.84 o 
   2   5  10      459.79      480.39     50.44 o 
   3   5  10      539.47      481.12     53.87 o 
   4   5  10     1048.33      980.82     79.94 o 
   5   5  10       64.72       55.16     36.62 o 
   6   5  10      114.62       98.82     37.33 o 
  -6   6  10        4.81       -1.52     22.94 o 
  -5   6  10       31.04       28.04     23.61 o 
  -4   6  10      222.40      230.19     35.05 o 
  -3   6  10      502.53      490.49     30.75 o 
  -2   6  10      807.29      857.87     26.35 o 
  -1   6  10       62.41       76.33     12.72 o 
   0   6  10     1155.83     1212.38     37.53 o 
   1   6  10       56.11       73.93     18.49 o 
   2   6  10      806.36      780.00     62.48 o 
   3   6  10      487.60      459.67     54.99 o 
   4   6  10      224.11      254.79     51.44 o 
   5   6  10       29.88       36.90     25.45 o 
   6   6  10        5.15        5.71     25.76 o 
  -6   7  10       78.91      106.53     49.40 o 
  -5   7  10       33.82       39.33     32.21 o 
  -4   7  10       28.94       24.38     25.95 o 
  -3   7  10      127.10      117.70     19.96 o 
  -2   7  10       47.67       41.96     14.22 o 
  -1   7  10      895.34      931.57     37.00 o 
   0   7  10      404.27      382.97     21.82 o 
   1   7  10      900.37      942.22     37.79 o 
   2   7  10       42.21       16.80     16.56 o 
   3   7  10      123.69      113.20     26.09 o 
   4   7  10       26.93       10.63     20.44 o 
   5   7  10       35.09       38.39     23.87 o 
   6   7  10       81.32       70.63     32.01 o 
  -6   8  10       23.13       43.32     29.38 o 
  -5   8  10      144.53      180.61     37.89 o 
  -4   8  10      131.45      104.05     28.85 o 
  -3   8  10      425.18      397.88     30.46 o 
  -2   8  10     1369.65     1404.13     47.65 o 
  -1   8  10      250.83      218.74     22.28 o 
   0   8  10      150.32      157.58     18.06 o 
   1   8  10      245.62      225.88     21.70 o 
   2   8  10     1370.67     1374.05     60.16 o 
   3   8  10      415.61      397.08     47.97 o 
   4   8  10      135.15      123.86     31.61 o 
   5   8  10      148.42      172.96     38.11 o 
   6   8  10       23.93       26.27     28.67 o 
  -6   9  10       68.77       67.17     33.29 o 
  -5   9  10       54.92       34.08     26.66 o 
  -4   9  10       22.38       23.78     23.66 o 
  -3   9  10      408.34      434.03     32.26 o 
  -2   9  10      232.21      246.66     21.93 o 
  -1   9  10       97.83      108.56     18.71 o 
   0   9  10       82.42       66.32     15.20 o 
   1   9  10       98.69       86.28     17.24 o 
   2   9  10      227.23      184.27     29.72 o 
   3   9  10      408.02      378.06     41.53 o 
   4   9  10       22.15       38.23     24.75 o 
   5   9  10       56.11       37.94     27.14 o 
   6   9  10       69.94       76.58     35.03 o 
  -5  10  10       11.36       16.57     24.90 o 
  -4  10  10        8.23        4.50     21.61 o 
  -3  10  10      191.17      184.73     34.15 o 
  -2  10  10      220.23      226.70     21.91 o 
  -1  10  10      205.04      219.91     25.06 o 
   0  10  10        7.56        2.01     15.75 o 
   1  10  10      200.10      209.35     23.53 o 
   2  10  10      221.76      205.78     31.68 o 
   3  10  10      196.52      181.16     56.39 o 
   4  10  10        8.84        0.58     21.57 o 
   5  10  10       11.44       -7.05     24.07 o 
  -5  11  10       30.12       37.37     28.62 o 
  -4  11  10        9.44       34.02     25.72 o 
  -3  11  10       97.18      114.05     45.96 o 
  -2  11  10       30.14       17.40     13.24 o 
  -1  11  10      200.64      235.68     22.09 o 
   0  11  10        7.44       -7.95     15.32 o 
   1  11  10      200.94      175.16     35.48 o 
   2  11  10       31.81       53.33     23.32 o 
   3  11  10       98.27       99.36     29.41 o 
   4  11  10       10.28       19.72     23.50 o 
   5  11  10       31.00       -1.03     24.34 o 
  -5  12  10       25.00       16.73     29.18 o 
  -4  12  10       48.46       46.46     27.09 o 
  -3  12  10        9.23        6.53     22.50 o 
  -2  12  10      236.84      247.25     30.98 o 
  -1  12  10       60.16       69.26     19.19 o 
   0  12  10       22.35       30.40     20.39 o 
   1  12  10       62.69       35.60     27.89 o 
   2  12  10      236.91      301.46     45.30 o 
   3  12  10        9.74      -17.89     17.89 o 
   4  12  10       48.64       69.37     30.05 o 
   5  12  10       25.81       30.65     29.49 o 
  -4  13  10       96.58      129.34     37.22 o 
  -3  13  10      159.33      167.87     53.35 o 
  -2  13  10      144.22      148.95     27.72 o 
  -1  13  10       14.56       15.31     16.61 o 
   0  13  10        2.59       20.41     19.13 o 
   1  13  10       15.38       -9.05     16.52 o 
   2  13  10      147.24      103.48     45.58 o 
   3  13  10      160.79      152.24     36.31 o 
   4  13  10       98.03      112.01     34.92 o 
  -4  14  10       13.52       14.13     27.47 o 
  -3  14  10       90.04      110.51     28.43 o 
  -2  14  10       29.92       10.47     21.67 o 
  -1  14  10       44.38       33.95     22.30 o 
   0  14  10       12.75       -1.08     18.82 o 
   1  14  10       45.19       60.99     24.06 o 
   2  14  10       30.48       40.30     36.07 o 
   3  14  10       91.63       83.38     46.83 o 
   4  14  10       13.92       49.21     30.79 o 
  -3  15  10        3.84       17.62     26.57 o 
  -2  15  10       25.28       44.71     26.86 o 
  -1  15  10       15.71       -9.20     20.85 o 
   0  15  10        0.82        4.20     20.76 o 
   1  15  10       15.29       -5.31     32.35 o 
   2  15  10       25.58       29.64     36.10 o 
   3  15  10        3.79       16.18     38.36 o 
  -3  16  10       36.69       29.35     29.34 o 
  -2  16  10       43.51       24.90     25.32 o 
  -1  16  10      115.35      116.57     34.87 o 
   0  16  10        1.36       14.14     17.84 o 
   1  16  10      115.42      131.77     53.15 o 
   2  16  10       43.99       55.02     44.43 o 
   3  16  10       37.15       82.79     48.98 o 
  -2  17  10       73.98       93.32     34.71 o 
  -1  17  10       15.80       32.02     27.94 o 
   0  17  10        1.27        4.89     25.13 o 
   1  17  10       15.86        4.86     36.41 o 
   2  17  10       73.77       75.81     50.58 o 
   1   0  11     2093.57     2060.77     73.68 o 
   2   0  11        3.23       -1.69      6.07 o 
   3   0  11      427.91      421.34     33.65 o 
   4   0  11       15.79       35.70     18.09 o 
   5   0  11      487.05      480.76     41.96 o 
   6   0  11        0.75       19.40     32.91 o 
   7   0  11        0.00      -26.66     32.87 o 
  -7   1  11        7.12       -4.13     37.04 o 
  -6   1  11        0.71       -3.32     20.53 o 
  -5   1  11       11.63        7.35     19.55 o 
  -4   1  11       38.68       37.93     18.37 o 
  -3   1  11      987.65      882.85     78.19 o 
  -2   1  11       48.05       37.29      8.91 o 
  -1   1  11      367.22      380.11     23.19 o 
   0   1  11     1924.78     1971.04     75.57 o 
   1   1  11      366.46      349.95     18.20 o 
   2   1  11       47.31       49.15     14.92 o 
   3   1  11      990.29      939.78     63.91 o 
   4   1  11       38.17       33.97     16.85 o 
   5   1  11       11.93       19.74     18.45 o 
   6   1  11        0.65       22.70     35.44 o 
   7   1  11        7.27       34.37     42.70 o 
  -7   2  11       15.43       21.07     40.96 o 
  -6   2  11       25.05       18.10     24.32 o 
  -5   2  11       17.90       -3.78     18.83 o 
  -4   2  11      127.00      105.92     37.28 o 
  -3   2  11      213.87      174.69     28.78 o 
  -2   2  11      115.97      110.43     12.65 o 
  -1   2  11      915.02      945.85     31.11 o 
   0   2  11      286.14      361.19     17.27 o 
   1   2  11      922.19      940.03     31.00 o 
   2   2  11      115.07      126.08     34.54 o 
   3   2  11      210.73      198.95     26.07 o 
   4   2  11      127.92      148.56     24.37 o 
   5   2  11       18.35       12.57     28.36 o 
   6   2  11       25.31       19.44     35.27 o 
   7   2  11       15.08       11.21     37.84 o 
  -7   3  11       10.91       12.15     38.67 o 
  -6   3  11      116.52      165.55     37.04 o 
  -5   3  11       66.98       76.29     26.52 o 
  -4   3  11      191.53      145.37     28.04 o 
  -3   3  11      240.04      227.91     28.22 o 
  -2   3  11      455.52      507.30     25.74 o 
  -1   3  11     1369.92     1545.43     49.96 o 
   0   3  11      374.09      378.35     17.67 o 
   1   3  11     1367.69     1430.53     49.39 o 
   2   3  11      460.36      502.92     47.00 o 
   3   3  11      240.36      267.53     30.08 o 
   4   3  11      195.67      179.95     44.81 o 
   5   3  11       67.69       77.17     39.16 o 
   6   3  11      117.40       91.19     43.15 o 
   7   3  11       10.77       34.54     40.34 o 
  -6   4  11        0.92        4.07     23.24 o 
  -5   4  11      170.43      159.74     33.50 o 
  -4   4  11      402.16      377.63     39.36 o 
  -3   4  11       46.18       50.27     15.01 o 
  -2   4  11       95.59       92.33     11.86 o 
  -1   4  11        2.76        2.40      6.74 o 
   0   4  11      744.24      684.35     26.09 o 
   1   4  11        3.51        2.38     12.16 o 
   2   4  11       96.03      117.89     31.42 o 
   3   4  11       48.96       66.83     16.10 o 
   4   4  11      403.41      369.31     56.76 o 
   5   4  11      167.29      186.76     50.40 o 
   6   4  11        0.94        2.36     32.21 o 
  -6   5  11        4.10       19.28     25.48 o 
  -5   5  11       62.47       50.45     24.77 o 
  -4   5  11      166.69      194.11     33.09 o 
  -3   5  11       27.08       25.20     13.77 o 
  -2   5  11       44.18       40.71      9.33 o 
  -1   5  11       84.20      103.33     11.25 o 
   0   5  11      102.28       87.66     13.86 o 
   1   5  11       83.66       95.08     19.83 o 
   2   5  11       42.47       18.88     22.70 o 
   3   5  11       27.34       50.37     29.19 o 
   4   5  11      161.44      138.64     43.08 o 
   5   5  11       63.25       30.10     34.85 o 
   6   5  11        3.77       27.00     27.29 o 
  -6   6  11        5.64      -21.77     21.77 o 
  -5   6  11       69.19       40.68     26.66 o 
  -4   6  11      410.88      378.17     72.52 o 
  -3   6  11       31.94       50.36     16.09 o 
  -2   6  11       52.90       55.03      9.97 o 
  -1   6  11     1081.16     1061.38     30.28 o 
   0   6  11       20.85       28.39     11.22 o 
   1   6  11     1096.52     1042.81     47.82 o 
   2   6  11       52.28       67.45     30.62 o 
   3   6  11       33.00       46.72     29.89 o 
   4   6  11      411.87      419.30     61.82 o 
   5   6  11       71.32       28.67     24.78 o 
   6   6  11        5.65       28.37     27.33 o 
  -6   7  11        8.25       -7.43     34.47 o 
  -5   7  11       67.84       21.95     22.82 o 
  -4   7  11       99.51       81.33     27.41 o 
  -3   7  11       19.67       47.68     18.94 o 
  -2   7  11      169.35      170.31     18.06 o 
  -1   7  11      263.63      242.69     19.35 o 
   0   7  11      243.49      254.57     17.84 o 
   1   7  11      263.21      252.83     28.31 o 
   2   7  11      167.83      192.83     40.58 o 
   3   7  11       19.70        9.79     25.41 o 
   4   7  11       96.46       73.82     27.28 o 
   5   7  11       68.08       73.67     30.47 o 
   6   7  11        7.89       18.95     26.70 o 
  -6   8  11        1.21        5.39     26.30 o 
  -5   8  11       18.24       21.43     24.73 o 
  -4   8  11        9.45      -17.29     17.29 o 
  -3   8  11      577.51      544.51     34.39 o 
  -2   8  11       99.91       97.46     16.31 o 
  -1   8  11      107.03      120.68     19.36 o 
   0   8  11      281.52      310.29     19.95 o 
   1   8  11       98.41       81.49     16.95 o 
   2   8  11      100.16      105.17     25.22 o 
   3   8  11      563.72      528.18     46.62 o 
   4   8  11        9.37      -11.16     18.84 o 
   5   8  11       16.77      -10.14     21.87 o 
   6   8  11        1.18      -24.04     24.04 o 
  -6   9  11       10.49        5.73     28.07 o 
  -5   9  11      113.98      113.46     35.01 o 
  -4   9  11       67.18       70.76     28.45 o 
  -3   9  11        9.66        3.69     13.77 o 
  -2   9  11       50.17       43.39     14.01 o 
  -1   9  11       41.85       36.54     15.20 o 
   0   9  11      291.35      292.20     23.92 o 
   1   9  11       41.68       32.01     14.73 o 
   2   9  11       48.61       41.95     21.23 o 
   3   9  11        9.39      -13.29     32.32 o 
   4   9  11       63.42       50.26     26.54 o 
   5   9  11      114.15      105.11     33.87 o 
   6   9  11       10.36       51.44     32.23 o 
  -5  10  11       26.98       42.44     28.29 o 
  -4  10  11        7.18        6.51     21.48 o 
  -3  10  11      283.50      239.14     38.07 o 
  -2  10  11       94.77      104.47     17.91 o 
  -1  10  11      321.72      337.23     29.32 o 
   0  10  11     1194.96     1226.89     59.59 o 
   1  10  11      324.20      305.56     26.89 o 
   2  10  11       94.49       92.18     26.58 o 
   3  10  11      272.77      267.87     38.99 o 
   4  10  11        7.25       23.78     26.04 o 
   5  10  11       26.68       38.19     28.19 o 
  -5  11  11        6.03       17.74     27.65 o 
  -4  11  11       58.01       42.15     35.34 o 
  -3  11  11       75.14       72.79     27.80 o 
  -2  11  11      484.47      505.74     30.89 o 
  -1  11  11      387.94      365.42     26.09 o 
   0  11  11      105.48      129.06     28.27 o 
   1  11  11      387.85      383.46     30.33 o 
   2  11  11      471.17      473.61     43.87 o 
   3  11  11       75.38       76.15     28.90 o 
   4  11  11       56.48       49.48     27.57 o 
   5  11  11        6.04        8.26     26.81 o 
  -5  12  11       36.37       87.41     35.99 o 
  -4  12  11       20.97       23.96     26.47 o 
  -3  12  11      129.98      143.35     27.43 o 
  -2  12  11        1.73       -2.87     16.17 o 
  -1  12  11        5.63        9.47     19.64 o 
   0  12  11       30.16       25.10     20.08 o 
   1  12  11        6.90       10.46     17.38 o 
   2  12  11        1.81        5.57     21.54 o 
   3  12  11      130.08      171.69     36.50 o 
   4  12  11       21.32       16.20     26.39 o 
   5  12  11       35.54       47.61     30.73 o 
  -4  13  11        0.99       16.17     25.66 o 
  -3  13  11       11.36        6.77     18.01 o 
  -2  13  11      217.70      288.14     42.11 o 
  -1  13  11      315.84      336.73     41.90 o 
   0  13  11       54.80       82.96     28.07 o 
   1  13  11      316.27       81.91    121.06 o 
   2  13  11      215.66      235.36     38.18 o 
   3  13  11       11.25       20.38     24.82 o 
   4  13  11        1.17        5.90     25.84 o 
  -4  14  11       35.32       42.05     30.65 o 
  -3  14  11       84.41      147.13     31.11 o 
  -2  14  11       31.73       42.88     26.78 o 
  -1  14  11      140.74      137.36     36.07 o 
   0  14  11     1012.74      976.85     63.73 o 
   1  14  11      133.55      131.10     32.72 o 
   2  14  11       32.05       62.90     40.02 o 
   3  14  11       85.63       96.17     45.39 o 
   4  14  11       35.44       31.11     29.77 o 
  -3  15  11       85.15       33.15     26.78 o 
  -2  15  11       32.00       19.18     25.25 o 
  -1  15  11      153.40      164.14     36.49 o 
   0  15  11       20.36       15.80     22.26 o 
   1  15  11      153.25      132.26     51.69 o 
   2  15  11       34.56       13.75     32.91 o 
   3  15  11       85.73       78.76     48.01 o 
  -2  16  11       45.83       62.26     31.24 o 
  -1  16  11       28.28       67.64     58.09 o 
   0  16  11      278.17      252.70     42.25 o 
   1  16  11       29.33        8.64     34.68 o 
   2  16  11       45.79       40.09     40.34 o 
  -1  17  11       60.45       47.31     29.09 o 
   0  17  11       42.89       67.83     49.01 o 
   1  17  11       60.40       47.52     43.46 o 
   0   0  12    11837.32    12250.65   1094.33 o 
   1   0  12      936.29      861.69     23.66 o 
   2   0  12      133.16      152.20     12.08 o 
   3   0  12        0.33        2.46     13.42 o 
   4   0  12      190.17      213.21     29.28 o 
   5   0  12       65.64       94.19     26.54 o 
   6   0  12       53.88      116.64     48.60 o 
   7   0  12       12.04        6.11     41.10 o 
  -7   1  12       37.93       49.22     43.67 o 
  -6   1  12       18.45       21.28     32.49 o 
  -5   1  12       25.51       11.82     19.18 o 
  -4   1  12      127.28      114.56     25.83 o 
  -3   1  12        9.62        4.26     13.76 o 
  -2   1  12      483.61      456.02     19.50 o 
  -1   1  12      865.99      850.37     24.63 o 
   0   1  12     1007.89     1109.35     41.51 o 
   1   1  12      861.88      823.55     34.33 o 
   2   1  12      493.92      455.48     25.77 o 
   3   1  12       10.78        1.29     12.94 o 
   4   1  12      123.46      135.54     25.13 o 
   5   1  12       24.50       15.07     29.09 o 
   6   1  12       16.66        8.68     32.91 o 
   7   1  12       37.31       30.06     43.74 o 
  -7   2  12       21.43       25.13     43.39 o 
  -6   2  12       12.06        2.65     23.34 o 
  -5   2  12      160.54      166.64     32.30 o 
  -4   2  12       30.69       25.82     19.21 o 
  -3   2  12      550.40      563.25     55.61 o 
  -2   2  12      651.02      670.87     46.28 o 
  -1   2  12     1448.81     1423.68     53.34 o 
   0   2  12      151.80      174.49     12.33 o 
   1   2  12     1431.61     1289.97     29.68 o 
   2   2  12      660.94      640.00     70.81 o 
   3   2  12      555.52      617.73     69.93 o 
   4   2  12       31.64       38.52     18.20 o 
   5   2  12      153.09      129.34     45.93 o 
   6   2  12       12.62       47.90     37.94 o 
   7   2  12       22.68       -7.57     36.48 o 
  -6   3  12       74.65       83.63     31.41 o 
  -5   3  12       88.35       83.91     27.95 o 
  -4   3  12      157.91      167.50     30.55 o 
  -3   3  12      159.16      176.65     21.61 o 
  -2   3  12     1306.22     1298.24     64.20 o 
  -1   3  12      453.54      454.59     25.14 o 
   0   3  12      970.39      982.20     41.05 o 
   1   3  12      453.46      431.56     34.73 o 
   2   3  12     1319.24     1322.62     59.67 o 
   3   3  12      161.12      188.27     40.44 o 
   4   3  12      147.93       72.76     36.76 o 
   5   3  12       88.85       54.22     35.48 o 
   6   3  12       74.23      120.14     49.60 o 
  -6   4  12       60.47       60.02     30.48 o 
  -5   4  12      140.05      161.91     46.34 o 
  -4   4  12      102.36       78.33     24.70 o 
  -3   4  12       26.72       18.43     13.25 o 
  -2   4  12      101.05      109.72     12.09 o 
  -1   4  12      766.04      793.40     23.73 o 
   0   4  12      234.62      224.53     17.47 o 
   1   4  12      775.17      754.88     39.86 o 
   2   4  12      102.58      131.15     33.29 o 
   3   4  12       26.28       16.97     14.14 o 
   4   4  12      105.48       62.80     35.51 o 
   5   4  12      133.52      151.56     47.66 o 
   6   4  12       59.45       71.16     40.96 o 
  -6   5  12        4.26       31.88     27.19 o 
  -5   5  12       27.15        7.35     22.16 o 
  -4   5  12      365.25      297.87     37.86 o 
  -3   5  12      303.50      313.32     27.77 o 
  -2   5  12      509.55      524.47     21.86 o 
  -1   5  12       30.28       26.65      8.54 o 
   0   5  12      517.10      476.01     21.59 o 
   1   5  12       29.61       22.99     15.10 o 
   2   5  12      509.44      426.45     49.19 o 
   3   5  12      308.35      235.77     45.75 o 
   4   5  12      352.13      341.61     57.35 o 
   5   5  12       28.07      -10.03     29.82 o 
   6   5  12        4.49       -1.82     24.84 o 
  -6   6  12        6.62       14.10     25.14 o 
  -5   6  12      245.90      281.42     50.70 o 
  -4   6  12       27.12       19.27     28.60 o 
  -3   6  12      412.22      361.19     29.79 o 
  -2   6  12      203.23      240.41     16.01 o 
  -1   6  12      862.57      891.26     26.31 o 
   0   6  12       12.13       12.48     10.19 o 
   1   6  12      876.97      800.64     43.44 o 
   2   6  12      199.59      194.91     39.61 o 
   3   6  12      398.18      342.24     52.14 o 
   4   6  12       27.45       33.15     30.83 o 
   5   6  12      242.94      179.33     50.75 o 
   6   6  12        6.35      -12.54     23.56 o 
  -6   7  12       18.68       -5.76     34.19 o 
  -5   7  12        2.22        5.06     23.37 o 
  -4   7  12      100.36      132.77     31.54 o 
  -3   7  12       65.80       67.20     18.08 o 
  -2   7  12      334.41      318.76     22.84 o 
  -1   7  12       11.83       10.06     10.22 o 
   0   7  12      377.97      401.00     21.53 o 
   1   7  12       11.17       13.19     14.99 o 
   2   7  12      326.98      293.78     46.97 o 
   3   7  12       66.20       72.27     34.61 o 
   4   7  12       96.70      121.95     43.74 o 
   5   7  12        2.42       -4.68     22.22 o 
   6   7  12       17.64       50.54     30.37 o 
  -6   8  12        2.59       -1.50     24.44 o 
  -5   8  12       49.10       65.50     29.82 o 
  -4   8  12      198.86      121.19     31.89 o 
  -3   8  12      368.37      322.52     29.86 o 
  -2   8  12       56.93       58.83     14.40 o 
  -1   8  12      498.93      495.99     26.92 o 
   0   8  12        4.93        4.75      9.78 o 
   1   8  12      514.84      482.69     30.25 o 
   2   8  12       57.44       55.07     22.16 o 
   3   8  12      356.52      337.84     39.86 o 
   4   8  12      200.92      159.97     35.87 o 
   5   8  12       49.37       39.55     28.23 o 
   6   8  12        2.45      -15.73     25.33 o 
  -5   9  12       22.97       30.25     26.61 o 
  -4   9  12      261.03      231.47     39.24 o 
  -3   9  12       40.97       32.06     16.23 o 
  -2   9  12       57.08       75.72     16.46 o 
  -1   9  12      315.87      316.40     31.45 o 
   0   9  12       29.87       34.54     18.85 o 
   1   9  12      313.18      310.38     26.64 o 
   2   9  12       55.79       75.54     24.29 o 
   3   9  12       40.72       57.11     24.99 o 
   4   9  12      258.32      302.09     69.25 o 
   5   9  12       23.12       17.71     26.44 o 
   6   9  12       58.88       52.94     43.98 o 
  -5  10  12       93.68       85.67     32.71 o 
  -4  10  12       40.45       46.05     26.35 o 
  -3  10  12       36.11       48.02     15.72 o 
  -2  10  12       12.53        9.11     13.12 o 
  -1  10  12      148.60      154.07     23.45 o 
   0  10  12       31.59       29.54     19.25 o 
   1  10  12      142.42      137.08     21.59 o 
   2  10  12       13.05       10.77     19.33 o 
   3  10  12       37.28       20.79     22.28 o 
   4  10  12       40.63       23.85     26.38 o 
   5  10  12       92.47       95.30     34.79 o 
  -5  11  12        7.32       13.86     27.57 o 
  -4  11  12       59.88       33.11     26.91 o 
  -3  11  12       17.45       21.18     18.70 o 
  -2  11  12        2.47        4.63     12.62 o 
  -1  11  12       57.08       72.78     20.32 o 
   0  11  12      691.05      714.23     50.46 o 
   1  11  12       58.01       48.83     18.09 o 
   2  11  12        3.12       -0.40     22.03 o 
   3  11  12       17.60       11.92     22.72 o 
   4  11  12       60.00       53.87     29.22 o 
   5  11  12        7.51       19.94     38.34 o 
  -5  12  12       64.79       93.68     37.36 o 
  -4  12  12       44.02       11.22     25.04 o 
  -3  12  12      202.97      238.92     33.46 o 
  -2  12  12       12.03       20.01     17.69 o 
  -1  12  12       51.98       74.48     26.71 o 
   0  12  12      701.37      645.42     60.12 o 
   1  12  12       49.32       60.24     24.18 o 
   2  12  12       11.75        5.55     20.92 o 
   3  12  12      205.03      154.46     70.73 o 
   4  12  12       43.86       50.22     27.78 o 
   5  12  12       64.51       70.87     39.50 o 
  -4  13  12        5.55       21.33     26.51 o 
  -3  13  12       22.87       33.65     22.35 o 
  -2  13  12       53.32       22.16     19.05 o 
  -1  13  12       74.76       51.17     25.36 o 
   0  13  12       27.88       13.91     20.04 o 
   1  13  12       74.74       70.58     25.98 o 
   2  13  12       53.51       78.06     28.61 o 
   3  13  12       23.13       15.28     24.75 o 
   4  13  12        5.99        0.71     26.21 o 
  -4  14  12        5.73       -0.72     21.49 o 
  -3  14  12       24.06       31.36     22.17 o 
  -2  14  12        8.15        7.94     22.05 o 
  -1  14  12      101.47      138.27     33.52 o 
   0  14  12       13.88       -0.31     19.72 o 
   1  14  12      101.74       34.21     87.63 o 
   2  14  12        8.27      -16.80     31.03 o 
   3  14  12       24.20       18.94     27.43 o 
   4  14  12        5.68        2.26     27.11 o 
  -3  15  12       22.74       10.19     22.00 o 
  -2  15  12       47.61       48.22     28.78 o 
  -1  15  12      109.06      102.23     33.12 o 
   0  15  12       63.08       71.78     29.19 o 
   1  15  12      109.09      115.21     46.55 o 
   2  15  12       47.55       74.04     44.99 o 
   3  15  12       22.71       47.90     41.52 o 
  -2  16  12       25.93        4.83     25.94 o 
  -1  16  12       20.77       14.58     25.09 o 
   0  16  12        9.96       20.99     26.06 o 
   1  16  12       20.86       47.04     42.56 o 
   2  16  12       25.81       11.59     37.35 o 
  -1  17  12        2.74       13.13     26.31 o 
   0  17  12       30.92       18.95     40.72 o 
   1  17  12        2.66        1.35     37.42 o 
   1   0  13      179.46      195.24     14.02 o 
   2   0  13      195.76      261.14     14.92 o 
   3   0  13       84.03       42.78     18.39 o 
   4   0  13        0.42       -9.05     15.03 o 
   5   0  13        4.56       18.79     18.86 o 
   6   0  13        7.61      -11.70     30.37 o 
  -6   1  13       15.28       -7.43     32.25 o 
  -5   1  13       51.78       62.34     28.45 o 
  -4   1  13      709.59      655.60     46.13 o 
  -3   1  13      773.25      717.79     48.72 o 
  -2   1  13      356.27      377.13     23.54 o 
  -1   1  13      313.22      312.51     17.63 o 
   0   1  13      752.66      881.75     23.56 o 
   1   1  13      311.37      297.49     15.60 o 
   2   1  13      357.73      345.78     24.08 o 
   3   1  13      769.43      744.24     65.66 o 
   4   1  13      710.86      648.51    120.32 o 
   5   1  13       50.90       38.39     35.68 o 
   6   1  13       15.48        9.82     35.48 o 
  -6   2  13       52.15       46.12     25.66 o 
  -5   2  13      168.18      152.90     31.89 o 
  -4   2  13       21.60       24.19     19.31 o 
  -3   2  13      658.98      675.13     56.07 o 
  -2   2  13      499.44      503.23     27.33 o 
  -1   2  13      166.76      174.00     13.09 o 
   0   2  13      951.48      989.20     38.42 o 
   1   2  13      167.33      159.02     13.42 o 
   2   2  13      496.13      470.98     31.80 o 
   3   2  13      663.54      631.57     90.03 o 
   4   2  13       20.93       21.03     18.34 o 
   5   2  13      169.16      101.08     42.91 o 
   6   2  13       53.20        4.51     33.88 o 
  -6   3  13        2.64       18.81     24.20 o 
  -5   3  13       18.90       12.49     20.56 o 
  -4   3  13       63.14       57.89     23.18 o 
  -3   3  13        7.33        8.52     10.34 o 
  -2   3  13       81.92       86.80     13.08 o 
  -1   3  13      781.46      793.33     33.20 o 
   0   3  13      975.70      890.09     30.81 o 
   1   3  13      785.39      793.33     70.54 o 
   2   3  13       84.12       94.11     18.41 o 
   3   3  13        7.68        1.48     13.26 o 
   4   3  13       63.34       22.91     25.79 o 
   5   3  13       19.72       52.94     36.90 o 
   6   3  13        2.51      -17.11     29.26 o 
  -6   4  13        7.79        2.37     42.87 o 
  -5   4  13       31.88       19.33     22.62 o 
  -4   4  13      306.93      298.05     50.26 o 
  -3   4  13      784.01      833.71     38.83 o 
  -2   4  13       44.95       49.82     10.46 o 
  -1   4  13      264.22      311.16     16.91 o 
   0   4  13     1089.07     1066.68     27.18 o 
   1   4  13      259.90      256.84     37.46 o 
   2   4  13       43.94       23.40     24.30 o 
   3   4  13      792.60      793.82     73.49 o 
   4   4  13      303.10      309.08     55.02 o 
   5   4  13       32.81        8.54     33.60 o 
   6   4  13        8.22       26.42     32.39 o 
  -6   5  13        1.07       11.00     25.30 o 
  -5   5  13       38.63       48.25     25.72 o 
  -4   5  13      514.72      483.84     46.16 o 
  -3   5  13       91.62       86.32     18.71 o 
  -2   5  13      120.84      131.90     13.51 o 
  -1   5  13      364.74      390.29     19.01 o 
   0   5  13       47.14       28.43      9.73 o 
   1   5  13      363.50      370.68     32.71 o 
   2   5  13      122.76      100.60     34.09 o 
   3   5  13       90.71       76.26     34.05 o 
   4   5  13      520.58      421.80     63.11 o 
   5   5  13       37.57       27.53     31.62 o 
   6   5  13        1.07      -24.51     29.30 o 
  -6   6  13        4.28       -2.63     24.33 o 
  -5   6  13       13.45       13.11     21.95 o 
  -4   6  13       41.33       40.09     22.44 o 
  -3   6  13        6.90        5.13     11.10 o 
  -2   6  13     1006.70     1000.79     41.41 o 
  -1   6  13     1234.67     1210.29     31.22 o 
   0   6  13      547.68      527.84     29.00 o 
   1   6  13     1230.08     1134.10     52.29 o 
   2   6  13     1011.74     1023.90     76.79 o 
   3   6  13        6.92        7.15     26.31 o 
   4   6  13       43.59       24.54     31.59 o 
   5   6  13       13.31       24.54     35.23 o 
   6   6  13        4.12        7.38     26.71 o 
  -6   7  13       11.18        7.60     25.75 o 
  -5   7  13       28.36       33.10     26.68 o 
  -4   7  13      111.46      114.85     42.77 o 
  -3   7  13       25.77       29.89     14.15 o 
  -2   7  13      707.76      719.61     31.65 o 
  -1   7  13      636.28      660.80     29.57 o 
   0   7  13      181.31      166.53     20.03 o 
   1   7  13      640.54      601.69     40.99 o 
   2   7  13      705.49      702.00     68.07 o 
   3   7  13       25.68       23.15     26.07 o 
   4   7  13      114.64      107.54     42.32 o 
   5   7  13       28.03       22.46     25.75 o 
   6   7  13       11.67        1.64     27.30 o 
  -6   8  13        9.75        0.36     26.13 o 
  -5   8  13      100.97       80.32     31.37 o 
  -4   8  13       31.34       20.55     23.15 o 
  -3   8  13       58.95       52.80     16.10 o 
  -2   8  13      176.57      165.92     19.86 o 
  -1   8  13       60.38       69.40     14.84 o 
   0   8  13       51.69       53.28     12.62 o 
   1   8  13       64.32       54.86     16.45 o 
   2   8  13      177.80      162.48     29.11 o 
   3   8  13       58.63       65.44     25.45 o 
   4   8  13       30.85       45.12     27.98 o 
   5   8  13      103.15      105.75     33.20 o 
   6   8  13        9.21       13.31     28.37 o 
  -5   9  13       91.34       84.16     33.01 o 
  -4   9  13       14.50        5.91     20.59 o 
  -3   9  13       44.30       60.33     16.46 o 
  -2   9  13      125.07      144.34     19.78 o 
  -1   9  13      389.10      406.45     26.96 o 
   0   9  13      192.82      169.45     29.36 o 
   1   9  13      390.07      404.18     30.17 o 
   2   9  13      121.53      112.98     36.52 o 
   3   9  13       46.87       55.46     25.77 o 
   4   9  13       14.47        3.89     22.57 o 
   5   9  13       91.04       77.51     32.68 o 
  -5  10  13       64.80       80.22     32.34 o 
  -4  10  13       87.86       84.26     31.22 o 
  -3  10  13      230.72      242.22     25.17 o 
  -2  10  13       18.93       16.82     13.25 o 
  -1  10  13      313.65      323.47     25.70 o 
   0  10  13     2176.79     2191.77     80.84 o 
   1  10  13      309.00      317.32     28.81 o 
   2  10  13       19.14       15.38     25.44 o 
   3  10  13      229.46      236.76     77.67 o 
   4  10  13       88.90       87.43     32.60 o 
   5  10  13       66.18       85.36     37.47 o 
  -5  11  13       20.69       44.42     30.83 o 
  -4  11  13       91.05       70.11     30.84 o 
  -3  11  13       47.91       43.31     20.29 o 
  -2  11  13       18.59       11.82     13.71 o 
  -1  11  13      261.31      264.65     24.87 o 
   0  11  13       17.94        4.81     17.75 o 
   1  11  13      266.76      244.04     27.17 o 
   2  11  13       17.93       14.38     23.71 o 
   3  11  13       46.36       63.63     27.67 o 
   4  11  13       90.31       65.36     34.42 o 
   5  11  13       21.23        0.31     26.65 o 
  -4  12  13      161.05      190.99     32.93 o 
  -3  12  13       40.04       62.86     23.17 o 
  -2  12  13        4.27        1.21     13.30 o 
  -1  12  13       36.87       30.29     17.93 o 
   0  12  13      112.27      101.51     28.53 o 
   1  12  13       34.76       30.49     21.67 o 
   2  12  13        5.02       44.29     28.24 o 
   3  12  13       38.92       45.07     26.59 o 
   4  12  13      163.11      168.14     39.60 o 
  -4  13  13       99.49       92.34     28.84 o 
  -3  13  13       20.30       17.58     20.27 o 
  -2  13  13       83.04      109.57     25.82 o 
  -1  13  13      337.41      319.17     33.85 o 
   0  13  13        0.22       -2.11     19.47 o 
   1  13  13      338.92      337.99     41.94 o 
   2  13  13       82.68       78.89     29.70 o 
   3  13  13       22.05       24.66     27.13 o 
   4  13  13       98.45      136.34     39.39 o 
  -3  14  13       60.56       40.73     23.80 o 
  -2  14  13       49.27       62.49     29.05 o 
  -1  14  13        3.56        8.80     21.88 o 
   0  14  13      243.20      236.43     39.02 o 
   1  14  13        4.49        8.70     22.08 o 
   2  14  13       49.66       81.23     44.36 o 
   3  14  13       59.73       42.08     31.01 o 
  -3  15  13       20.60       12.09     21.67 o 
  -2  15  13        5.42       11.10     26.78 o 
  -1  15  13        3.93       16.01     24.03 o 
   0  15  13        3.99       12.74     23.82 o 
   1  15  13        4.34      -10.93     32.14 o 
   2  15  13        5.42       13.54     38.64 o 
   3  15  13       20.84        6.39     38.71 o 
  -2  16  13       60.85       60.71     30.06 o 
  -1  16  13       47.95       45.25     29.11 o 
   0  16  13       39.35       42.40     29.06 o 
   1  16  13       49.79       37.11     41.97 o 
   2  16  13       61.72       62.31     49.47 o 
   0  17  13        0.62      -13.89     31.62 o 
   0   0  14       73.71       89.11     16.67 o 
   1   0  14      125.02      154.11     13.77 o 
   2   0  14       45.59       27.88     12.84 o 
   3   0  14       83.19       84.50     21.59 o 
   4   0  14      905.18      862.15     68.94 o 
   5   0  14        0.14       -9.82     16.82 o 
   6   0  14       19.60       30.69     40.54 o 
  -6   1  14        9.12        1.70     34.09 o 
  -5   1  14       15.66       22.22     21.70 o 
  -4   1  14       22.95       42.16     20.75 o 
  -3   1  14     1304.20     1161.04    136.96 o 
  -2   1  14      805.23      816.24     35.33 o 
  -1   1  14      391.63      393.74     17.65 o 
   0   1  14       14.44        8.09      7.51 o 
   1   1  14      404.32      367.64     17.60 o 
   2   1  14      790.68      793.64     48.01 o 
   3   1  14     1323.37     1289.47    137.43 o 
   4   1  14       23.49        9.21     17.42 o 
   5   1  14       17.24       -2.01     28.64 o 
   6   1  14        9.32       19.72     37.73 o 
  -6   2  14       19.31       12.71     24.20 o 
  -5   2  14        6.81       -1.10     18.79 o 
  -4   2  14      719.45      651.76     76.56 o 
  -3   2  14       16.87        6.45     13.07 o 
  -2   2  14     1893.71     1881.51     66.61 o 
  -1   2  14      209.39      203.84     14.43 o 
   0   2  14      534.92      539.21     20.34 o 
   1   2  14      208.72      191.68     15.04 o 
   2   2  14     1895.31     1873.21    160.74 o 
   3   2  14       18.83       18.88     16.39 o 
   4   2  14      719.71      747.18     46.28 o 
   5   2  14        6.74       21.59     30.48 o 
   6   2  14       17.52        4.10     34.89 o 
  -6   3  14        2.90       13.45     23.57 o 
  -5   3  14      140.37      170.67     34.97 o 
  -4   3  14       83.19      108.83     27.24 o 
  -3   3  14      839.63      826.17     31.61 o 
  -2   3  14      418.90      419.63     19.85 o 
  -1   3  14      790.28      738.77     27.24 o 
   0   3  14      269.83      241.01     16.51 o 
   1   3  14      810.99      769.18     41.42 o 
   2   3  14      409.95      388.00     30.56 o 
   3   3  14      837.50      772.40     95.44 o 
   4   3  14       85.79       85.64     39.16 o 
   5   3  14      145.50      128.09     47.24 o 
   6   3  14        2.77       22.98     38.18 o 
  -6   4  14       27.58       59.20     30.94 o 
  -5   4  14        6.30        4.12     20.12 o 
  -4   4  14      263.40      244.55     36.26 o 
  -3   4  14      289.02      267.10     22.08 o 
  -2   4  14     1473.91     1465.09     67.07 o 
  -1   4  14      795.18      789.47     25.44 o 
   0   4  14       75.12       97.40     12.90 o 
   1   4  14      779.17      801.32     61.41 o 
   2   4  14     1496.55     1360.68     83.55 o 
   3   4  14      282.16      253.82     47.07 o 
   4   4  14      269.35      295.79     55.64 o 
   5   4  14        6.74       -8.02     28.64 o 
   6   4  14       27.62       -9.41     28.43 o 
  -6   5  14       25.34       57.91     31.13 o 
  -5   5  14       79.48      100.64     32.19 o 
  -4   5  14      161.52      150.36     32.68 o 
  -3   5  14      329.09      365.63     25.02 o 
  -2   5  14      451.02      492.57     22.24 o 
  -1   5  14      799.42      753.48     25.58 o 
   0   5  14       20.40       12.33      9.17 o 
   1   5  14      789.01      685.34     49.83 o 
   2   5  14      445.68      403.40     50.37 o 
   3   5  14      335.69      346.57     54.74 o 
   4   5  14      162.86      135.80     44.36 o 
   5   5  14       77.52       57.62     40.82 o 
   6   5  14       24.93       23.43     38.60 o 
  -6   6  14       91.33      115.45     37.63 o 
  -5   6  14      162.98      157.13     36.77 o 
  -4   6  14      152.06      203.32     41.52 o 
  -3   6  14       11.93       11.91     12.52 o 
  -2   6  14      944.44      930.95     37.78 o 
  -1   6  14       65.38       75.51     12.29 o 
   0   6  14      560.08      570.80     29.43 o 
   1   6  14       61.66       88.74     22.92 o 
   2   6  14      939.92      855.61     73.18 o 
   3   6  14       12.59        4.96     26.87 o 
   4   6  14      156.54      175.20     50.47 o 
   5   6  14      165.32      111.74     48.91 o 
   6   6  14       92.51      129.33     38.93 o 
  -6   7  14        9.73        9.91     26.46 o 
  -5   7  14        3.61       -5.71     21.86 o 
  -4   7  14       35.97       31.73     24.30 o 
  -3   7  14      167.38      166.14     20.98 o 
  -2   7  14      341.04      339.39     24.82 o 
  -1   7  14      505.14      490.94     26.84 o 
   0   7  14       61.13       50.61     15.42 o 
   1   7  14      494.21      418.06     37.32 o 
   2   7  14      336.50      285.90     50.85 o 
   3   7  14      175.18      182.24     47.14 o 
   4   7  14       36.15       22.60     30.34 o 
   5   7  14        3.99       16.41     24.20 o 
   6   7  14        9.54       10.03     28.30 o 
  -5   8  14       74.22       56.03     30.17 o 
  -4   8  14       30.00       49.21     27.32 o 
  -3   8  14       23.84       19.92     13.70 o 
  -2   8  14       95.37       95.36     17.56 o 
  -1   8  14      122.76      134.56     18.14 o 
   0   8  14      360.35      376.24     28.07 o 
   1   8  14      118.38      144.23     23.20 o 
   2   8  14       92.27       75.92     35.75 o 
   3   8  14       23.18       19.72     26.35 o 
   4   8  14       28.72       -0.78     22.88 o 
   5   8  14       73.45       74.69     32.40 o 
  -5   9  14      119.44      157.30     40.30 o 
  -4   9  14       16.32       26.32     24.91 o 
  -3   9  14       61.79       64.61     16.98 o 
  -2   9  14       13.75       13.20     13.24 o 
  -1   9  14      203.39      203.56     21.69 o 
   0   9  14       72.28      100.49     25.73 o 
   1   9  14      203.74      216.15     25.35 o 
   2   9  14       13.10       -2.07     19.17 o 
   3   9  14       60.38       59.31     26.46 o 
   4   9  14       17.02       -1.89     23.51 o 
   5   9  14      121.54      184.86     55.68 o 
  -5  10  14       29.13       51.53     31.63 o 
  -4  10  14        0.13      -13.24     16.81 o 
  -3  10  14       22.92       19.40     14.94 o 
  -2  10  14       88.96       81.09     18.50 o 
  -1  10  14      259.49      257.05     24.49 o 
   0  10  14      223.18      263.03     35.42 o 
   1  10  14      258.28      242.09     26.65 o 
   2  10  14       88.98       54.04     24.84 o 
   3  10  14       23.95        3.22     20.80 o 
   4  10  14        0.26       -7.29     23.24 o 
   5  10  14       28.79       36.54     30.01 o 
  -5  11  14        1.86       -8.74     23.46 o 
  -4  11  14       29.62       29.97     21.91 o 
  -3  11  14       93.26       65.45     22.09 o 
  -2  11  14       30.71       23.97     15.23 o 
  -1  11  14      101.56      124.02     20.37 o 
   0  11  14      148.44      163.36     31.87 o 
   1  11  14      103.62       91.39     26.68 o 
   2  11  14       29.73       29.05     22.61 o 
   3  11  14       89.79       48.07     27.96 o 
   4  11  14       29.08       36.02     28.44 o 
   5  11  14        1.63       21.37     29.15 o 
  -4  12  14       33.15       49.89     24.78 o 
  -3  12  14        6.83       19.56     20.19 o 
  -2  12  14       71.07       67.19     17.99 o 
  -1  12  14       64.52       62.75     20.86 o 
   0  12  14      239.30      239.83     37.57 o 
   1  12  14       63.68       56.17     25.15 o 
   2  12  14       72.28       98.96     31.18 o 
   3  12  14        7.24        1.86     23.13 o 
   4  12  14       32.85       38.05     28.42 o 
  -4  13  14       19.75       -9.17     19.98 o 
  -3  13  14       15.34        6.76     20.05 o 
  -2  13  14       17.41        6.20     18.65 o 
  -1  13  14       13.70        9.99     16.78 o 
   0  13  14      148.75      115.48     30.66 o 
   1  13  14       14.35        9.80     20.77 o 
   2  13  14       17.63       17.54     34.30 o 
   3  13  14       14.58       21.51     26.45 o 
   4  13  14       19.99       -4.14     26.16 o 
  -3  14  14       54.00       67.44     26.08 o 
  -2  14  14       12.02        6.84     22.24 o 
  -1  14  14       95.21       89.45     24.51 o 
   0  14  14       15.79        7.07     21.71 o 
   1  14  14       96.46      116.46     32.62 o 
   2  14  14       11.92       17.74     34.82 o 
   3  14  14       53.30       84.39     34.20 o 
  -3  15  14        0.42      -21.63     36.59 o 
  -2  15  14        9.34       16.20     25.41 o 
  -1  15  14       42.53       20.34     26.08 o 
   0  15  14       61.96       68.22     30.75 o 
   1  15  14       42.75       19.47     23.71 o 
   2  15  14        9.54       -7.91     36.38 o 
   3  15  14        0.37       -6.63     35.89 o 
  -2  16  14        6.61        3.64     41.24 o 
  -1  16  14       26.37       26.53     27.70 o 
   0  16  14        2.49      -10.28     22.47 o 
   1  16  14       26.79       33.36     40.51 o 
   2  16  14        6.47      -10.73     37.00 o 
   1   0  15      341.44      344.52     19.19 o 
   2   0  15       72.86       98.32     17.61 o 
   3   0  15      439.16      507.02     98.39 o 
   4   0  15       16.48       32.00     20.55 o 
   5   0  15       14.83       46.55     23.48 o 
   6   0  15        0.51      -27.53     30.44 o 
  -6   1  15       33.29       15.73     36.59 o 
  -5   1  15       44.96       33.71     22.96 o 
  -4   1  15      193.33      213.01     32.36 o 
  -3   1  15      107.74      118.30     25.57 o 
  -2   1  15      117.63      105.08     18.12 o 
  -1   1  15      475.64      488.05     19.96 o 
   0   1  15       17.39       24.17      9.74 o 
   1   1  15      474.50      463.62     20.11 o 
   2   1  15      116.56      121.01     18.56 o 
   3   1  15      108.73       95.55     27.39 o 
   4   1  15      193.19      189.57     30.18 o 
   5   1  15       44.51       37.11     36.28 o 
   6   1  15       32.78        6.94     37.32 o 
  -6   2  15        7.90      -24.06     24.06 o 
  -5   2  15      152.86      174.23     34.36 o 
  -4   2  15      148.90      151.40     30.58 o 
  -3   2  15       16.78       20.17     14.12 o 
  -2   2  15       57.70       84.11     14.17 o 
  -1   2  15      102.60      120.76     12.84 o 
   0   2  15       65.32       86.78     11.67 o 
   1   2  15      103.07       97.97     12.66 o 
   2   2  15       55.45       93.35     20.27 o 
   3   2  15       16.36        5.05     15.32 o 
   4   2  15      146.41      150.55     27.93 o 
   5   2  15      153.38      135.48     47.35 o 
   6   2  15        7.52       21.00     39.09 o 
  -6   3  15       26.32       66.65     40.25 o 
  -5   3  15       37.44       30.83     23.45 o 
  -4   3  15      265.52      315.72     38.82 o 
  -3   3  15      440.41      451.86     51.81 o 
  -2   3  15       56.41       36.50     10.40 o 
  -1   3  15      299.47      293.40     17.60 o 
   0   3  15      130.20      144.25     13.34 o 
   1   3  15      306.21      309.10     30.04 o 
   2   3  15       56.48       53.36     24.09 o 
   3   3  15      434.16      399.39     34.45 o 
   4   3  15      266.18      220.98     51.90 o 
   5   3  15       37.86       55.82     37.49 o 
   6   3  15       26.00       25.55     39.47 o 
  -6   4  15        2.82       -9.98     25.03 o 
  -5   4  15       71.72       50.21     30.70 o 
  -4   4  15        3.96       18.26     19.91 o 
  -3   4  15      257.75      284.63     22.62 o 
  -2   4  15      251.61      257.08     17.83 o 
  -1   4  15      447.63      458.29     21.26 o 
   0   4  15       51.62       49.81     11.35 o 
   1   4  15      449.47      477.59     35.99 o 
   2   4  15      256.32      200.29     40.89 o 
   3   4  15      257.78      243.72     49.57 o 
   4   4  15        3.87        8.78     28.85 o 
   5   4  15       71.53       64.81     40.48 o 
   6   4  15        2.62       51.24     43.11 o 
  -6   5  15       14.08       22.22     28.86 o 
  -5   5  15       19.29       13.44     22.00 o 
  -4   5  15      144.15      111.76     42.37 o 
  -3   5  15      248.91      260.35     22.94 o 
  -2   5  15       73.16       64.18     12.61 o 
  -1   5  15      342.99      357.36     19.96 o 
   0   5  15      629.40      654.61     26.62 o 
   1   5  15      354.73      339.18     46.97 o 
   2   5  15       73.92       97.13     35.68 o 
   3   5  15      243.36      250.28     51.48 o 
   4   5  15      143.69      128.85     43.91 o 
   5   5  15       20.28       41.83     38.57 o 
   6   5  15       13.99       38.01     43.08 o 
  -6   6  15       19.75       22.96     29.80 o 
  -5   6  15       45.43       26.67     26.58 o 
  -4   6  15       34.01       45.10     35.55 o 
  -3   6  15       62.17       59.00     15.52 o 
  -2   6  15      467.82      487.30     27.69 o 
  -1   6  15      180.68      179.26     14.69 o 
   0   6  15        5.20       -2.59     11.28 o 
   1   6  15      180.77      206.58     29.82 o 
   2   6  15      468.29      523.26     61.48 o 
   3   6  15       61.74       35.79     31.42 o 
   4   6  15       32.40       46.24     36.00 o 
   5   6  15       45.52       -4.79     29.02 o 
   6   6  15       18.95       51.90     31.89 o 
  -6   7  15        1.47       -5.71     28.19 o 
  -5   7  15       20.40       22.24     26.77 o 
  -4   7  15      215.55      189.86     37.21 o 
  -3   7  15       32.11       26.33     14.27 o 
  -2   7  15      265.35      273.72     23.43 o 
  -1   7  15      749.43      765.51     33.32 o 
   0   7  15        3.09       -2.25     11.77 o 
   1   7  15      763.79      734.70     47.88 o 
   2   7  15      266.08      285.69     50.68 o 
   3   7  15       32.31       41.93     33.91 o 
   4   7  15      215.73      151.63     49.92 o 
   5   7  15       19.58       15.73     32.39 o 
   6   7  15        1.48        4.83     37.52 o 
  -5   8  15       22.49       13.85     25.39 o 
  -4   8  15       13.15        9.81     17.11 o 
  -3   8  15        1.16       -9.80     12.17 o 
  -2   8  15      349.54      381.08     27.21 o 
  -1   8  15      723.46      762.55     34.06 o 
   0   8  15      132.71      164.33     22.25 o 
   1   8  15      723.93      722.06     49.38 o 
   2   8  15      352.43      407.39     60.71 o 
   3   8  15        1.16       19.06     28.29 o 
   4   8  15       12.29       -3.25     22.35 o 
   5   8  15       22.24       26.56     27.10 o 
  -5   9  15       20.72       28.56     28.54 o 
  -4   9  15        1.37       -5.70     16.99 o 
  -3   9  15      136.22      138.45     21.68 o 
  -2   9  15      133.49      126.25     19.92 o 
  -1   9  15       75.59       75.96     17.11 o 
   0   9  15        3.19       -1.22     12.72 o 
   1   9  15       72.50       84.88     19.81 o 
   2   9  15      132.88      132.36     30.41 o 
   3   9  15      138.94      134.88     32.31 o 
   4   9  15        1.39        6.10     24.59 o 
   5   9  15       19.16        4.94     26.52 o 
  -5  10  15       32.61       31.62     28.55 o 
  -4  10  15       16.93       10.32     18.57 o 
  -3  10  15      124.59      128.51     21.83 o 
  -2  10  15       84.47       98.12     19.39 o 
  -1  10  15      177.10      183.59     22.73 o 
   0  10  15      515.88      544.12     45.15 o 
   1  10  15      177.12      160.32     24.77 o 
   2  10  15       89.18      115.36     30.04 o 
   3  10  15      124.90      130.70     46.90 o 
   4  10  15       17.08       45.73     28.92 o 
   5  10  15       32.70        7.67     29.15 o 
  -4  11  15       10.08       22.17     20.59 o 
  -3  11  15       63.01       78.35     25.56 o 
  -2  11  15       45.53       52.20     17.10 o 
  -1  11  15       21.06        6.23     13.73 o 
   0  11  15      359.23      357.18     41.89 o 
   1  11  15       18.83       23.39     21.09 o 
   2  11  15       45.55       51.41     27.45 o 
   3  11  15       63.59       67.07     30.29 o 
   4  11  15       10.07      -11.49     24.53 o 
  -4  12  15       54.38       82.20     27.33 o 
  -3  12  15       74.64       86.65     24.79 o 
  -2  12  15       42.45       39.95     17.08 o 
  -1  12  15       14.70       33.88     18.82 o 
   0  12  15        2.15       -8.75     18.77 o 
   1  12  15       14.89        2.74     19.44 o 
   2  12  15       42.32       64.24     28.19 o 
   3  12  15       74.41       51.60     28.88 o 
   4  12  15       53.17       81.59     34.83 o 
  -4  13  15       16.34        1.81     21.07 o 
  -3  13  15       33.11       50.30     24.17 o 
  -2  13  15       55.68       54.70     23.08 o 
  -1  13  15      130.21      187.85     30.22 o 
   0  13  15      158.67      144.91     37.73 o 
   1  13  15      134.87      109.71     31.34 o 
   2  13  15       55.88       78.56     42.38 o 
   3  13  15       30.84       24.82     47.92 o 
   4  13  15       16.47        3.89     28.83 o 
  -3  14  15       15.55       16.65     21.68 o 
  -2  14  15       59.46       59.07     28.99 o 
  -1  14  15       48.77       48.71     22.07 o 
   0  14  15        0.03       -9.40     19.86 o 
   1  14  15       48.77       48.68     26.56 o 
   2  14  15       58.77       13.57     36.34 o 
   3  14  15       15.58        2.52     27.20 o 
  -2  15  15        0.17        9.36     25.62 o 
  -1  15  15       16.15       52.31     29.61 o 
   0  15  15       54.37       41.11     28.80 o 
   1  15  15       16.53        9.23     23.30 o 
   2  15  15        0.17       12.88     39.36 o 
  -1  16  15       39.72       44.88     30.24 o 
   0  16  15       19.37       10.64     25.32 o 
   1  16  15       39.79       76.65     48.29 o 
   0   0  16       29.20       26.59     13.96 o 
   1   0  16      225.49      215.23     15.00 o 
   2   0  16       84.84       63.79     16.30 o 
   3   0  16       25.57       55.49     20.73 o 
   4   0  16       43.07       38.67     40.91 o 
   5   0  16       73.79      103.38     45.23 o 
   6   0  16      308.11      312.94     72.24 o 
  -6   1  16      181.65      166.45     58.04 o 
  -5   1  16      407.16      414.26     45.70 o 
  -4   1  16       51.30       58.00     23.25 o 
  -3   1  16      216.46      220.57     30.88 o 
  -2   1  16      207.71      219.54     23.42 o 
  -1   1  16      983.03      978.69     27.79 o 
   0   1  16      116.28      118.14     14.19 o 
   1   1  16      990.25      963.55     28.25 o 
   2   1  16      212.54      204.99     22.41 o 
   3   1  16      203.20      207.80     29.57 o 
   4   1  16       53.81       48.96     21.47 o 
   5   1  16      408.50      450.02     70.85 o 
   6   1  16      180.88      210.53     63.56 o 
  -6   2  16      102.59       96.81     50.20 o 
  -5   2  16      159.69      183.71     36.73 o 
  -4   2  16      103.24       92.58     27.14 o 
  -3   2  16      106.56       72.65     19.14 o 
  -2   2  16      147.11      165.60     16.46 o 
  -1   2  16      367.57      389.33     19.73 o 
   0   2  16     1585.39     1502.91     57.59 o 
   1   2  16      368.06      404.48     33.66 o 
   2   2  16      154.87      127.81     19.24 o 
   3   2  16      103.59       88.86     22.77 o 
   4   2  16      106.77       50.47     34.02 o 
   5   2  16      161.52      195.02     55.78 o 
   6   2  16      103.35      154.65     57.66 o 
  -6   3  16       17.37       22.66     26.75 o 
  -5   3  16      223.94      226.07     39.02 o 
  -4   3  16      116.27      105.83     28.44 o 
  -3   3  16      112.56       94.04     20.73 o 
  -2   3  16      178.59      185.02     16.05 o 
  -1   3  16      724.58      712.67     25.46 o 
   0   3  16     1236.95     1247.07     33.14 o 
   1   3  16      753.41      708.54     42.62 o 
   2   3  16      172.56       86.12     33.29 o 
   3   3  16      107.22      125.06     24.35 o 
   4   3  16      117.52       70.19     39.23 o 
   5   3  16      225.12      216.68     59.81 o 
   6   3  16       17.49       28.29     39.19 o 
  -6   4  16       81.39      109.57     35.22 o 
  -5   4  16       91.82       87.62     31.24 o 
  -4   4  16      120.62      112.71     29.87 o 
  -3   4  16      101.28      125.43     18.57 o 
  -2   4  16      878.61      853.25     29.12 o 
  -1   4  16      154.36      164.48     15.25 o 
   0   4  16      973.22      935.52     28.31 o 
   1   4  16      159.44      152.21     25.70 o 
   2   4  16      874.13      798.96     70.29 o 
   3   4  16       97.91       64.67     32.39 o 
   4   4  16      116.61       99.90     41.62 o 
   5   4  16       93.30      146.87     51.76 o 
   6   4  16       81.85       98.97     49.43 o 
  -6   5  16       10.08       -8.06     25.38 o 
  -5   5  16       42.15       70.97     29.30 o 
  -4   5  16      188.33      163.84     33.49 o 
  -3   5  16      163.35      168.75     25.34 o 
  -2   5  16       90.13       78.91     14.13 o 
  -1   5  16     1122.53     1094.34     38.89 o 
   0   5  16      491.89      560.78     26.14 o 
   1   5  16     1127.44     1038.75     75.05 o 
   2   5  16       86.15       61.72     30.20 o 
   3   5  16      168.38      190.99     48.60 o 
   4   5  16      189.06      144.93     48.81 o 
   5   5  16       43.49       54.15     39.71 o 
   6   5  16        9.69       27.15     40.72 o 
  -6   6  16       14.37       14.45     33.31 o 
  -5   6  16       48.68       15.97     35.20 o 
  -4   6  16       21.89       25.45     22.88 o 
  -3   6  16      122.38      151.18     20.26 o 
  -2   6  16      221.58      208.23     21.02 o 
  -1   6  16     1192.87     1273.47     31.91 o 
   0   6  16      238.17      249.85     23.66 o 
   1   6  16     1179.53     1192.04     58.93 o 
   2   6  16      234.59      210.29     47.04 o 
   3   6  16      121.93      113.23     43.11 o 
   4   6  16       23.27       29.37     33.81 o 
   5   6  16       49.31       16.52     35.93 o 
   6   6  16       13.78        8.33     34.40 o 
  -5   7  16       70.22       37.66     29.92 o 
  -4   7  16       34.30       27.36     22.32 o 
  -3   7  16      350.47      365.29     32.05 o 
  -2   7  16      376.86      343.19     23.10 o 
  -1   7  16      279.26      288.53     20.23 o 
   0   7  16       50.35       70.29     17.24 o 
   1   7  16      269.36      288.76     35.47 o 
   2   7  16      373.35      307.90     54.05 o 
   3   7  16      357.11      288.64     57.35 o 
   4   7  16       34.45       47.35     37.70 o 
   5   7  16       67.74       34.09     38.32 o 
  -5   8  16       50.39       57.55     43.81 o 
  -4   8  16      127.73      151.33     35.77 o 
  -3   8  16      146.74      178.55     23.05 o 
  -2   8  16      277.92      269.81     24.63 o 
  -1   8  16      300.61      329.08     25.76 o 
   0   8  16      151.16      168.20     22.42 o 
   1   8  16      296.21      285.98     36.34 o 
   2   8  16      281.13      236.22     50.96 o 
   3   8  16      147.01      108.34     41.62 o 
   4   8  16      128.68      104.45     46.10 o 
   5   8  16       49.48       62.12     32.78 o 
  -5   9  16       51.05       29.83     28.72 o 
  -4   9  16       34.58       30.18     20.06 o 
  -3   9  16       62.70       57.33     17.64 o 
  -2   9  16      436.50      419.86     29.87 o 
  -1   9  16      133.35      141.50     20.89 o 
   0   9  16      344.65      331.63     29.59 o 
   1   9  16      140.93      142.19     23.23 o 
   2   9  16      434.90      460.82     44.84 o 
   3   9  16       63.70       63.33     26.44 o 
   4   9  16       33.97       39.46     28.58 o 
   5   9  16       51.36       36.70     29.24 o 
  -5  10  16        3.34       14.89     28.30 o 
  -4  10  16       85.25       57.33     23.15 o 
  -3  10  16       46.03       59.65     18.57 o 
  -2  10  16      437.85      479.48     32.49 o 
  -1  10  16      107.49      110.34     19.99 o 
   0  10  16      107.15      132.94     30.54 o 
   1  10  16      105.79       93.09     27.99 o 
   2  10  16      440.07      444.05     45.91 o 
   3  10  16       46.46       40.81     26.73 o 
   4  10  16       85.58      146.08     38.03 o 
   5  10  16        3.44      -23.29     25.16 o 
  -4  11  16       10.21        5.94     20.11 o 
  -3  11  16      151.85      145.12     23.75 o 
  -2  11  16       59.92       65.16     18.26 o 
  -1  11  16      162.51      194.25     24.19 o 
   0  11  16       48.79       50.62     25.15 o 
   1  11  16      168.16      193.35     35.30 o 
   2  11  16       60.14       58.29     27.50 o 
   3  11  16      150.94      171.70     39.17 o 
   4  11  16       10.52       14.24     26.55 o 
  -4  12  16       13.45        6.27     21.63 o 
  -3  12  16      109.36      117.87     27.97 o 
  -2  12  16       34.78       29.23     16.81 o 
  -1  12  16        4.52       13.02     17.44 o 
   0  12  16       67.82       67.38     34.33 o 
   1  12  16        4.71       -2.43     18.34 o 
   2  12  16       35.35       62.00     38.57 o 
   3  12  16      109.50       82.19     46.27 o 
   4  12  16       13.58      -21.90     24.53 o 
  -3  13  16       62.42       48.13     24.24 o 
  -2  13  16       24.50       27.78     21.11 o 
  -1  13  16       70.67       90.26     24.82 o 
   0  13  16        1.38       -1.50     21.15 o 
   1  13  16       70.62       53.15     27.72 o 
   2  13  16       24.29       45.54     41.55 o 
   3  13  16       62.63       99.55     35.36 o 
  -3  14  16        1.17       -3.30     20.90 o 
  -2  14  16      115.62      107.44     28.51 o 
  -1  14  16       16.68       15.13     19.55 o 
   0  14  16       36.78       29.88     25.77 o 
   1  14  16       16.79       30.74     26.70 o 
   2  14  16      116.10      128.13     54.40 o 
   3  14  16        1.21       18.88     30.74 o 
  -2  15  16        0.18       -2.79     24.63 o 
  -1  15  16       21.37       10.95     25.39 o 
   0  15  16        0.87       16.99     26.39 o 
   1  15  16       20.83       -4.36     23.77 o 
   2  15  16        0.16       55.71     47.35 o 
   0  16  16       27.66       43.59     29.68 o 
   1   0  17       17.97       14.39      8.76 o 
   2   0  17      155.22      219.32     24.08 o 
   3   0  17       56.27       64.81     22.59 o 
   4   0  17        0.61       10.25     18.62 o 
   5   0  17        0.76       -8.89     30.44 o 
   6   0  17        2.29      -14.16     33.91 o 
  -6   1  17       42.19        0.87     35.55 o 
  -5   1  17        5.23      -15.67     19.05 o 
  -4   1  17      159.25      218.04     34.77 o 
  -3   1  17      304.26      278.17     34.12 o 
  -2   1  17       37.31       26.80     14.71 o 
  -1   1  17       93.26       83.94     12.18 o 
   0   1  17      405.77      385.80     22.04 o 
   1   1  17       92.30       97.05     22.01 o 
   2   1  17       37.72       30.56     16.93 o 
   3   1  17      305.37      330.95     36.67 o 
   4   1  17      160.75      162.40     30.83 o 
   5   1  17        5.14       22.25     34.61 o 
   6   1  17       42.31       57.00     46.13 o 
  -6   2  17       22.32       13.43     40.23 o 
  -5   2  17       57.15       82.59     29.57 o 
  -4   2  17      144.74      148.64     31.12 o 
  -3   2  17      303.03      259.92     28.18 o 
  -2   2  17       84.71       84.62     16.06 o 
  -1   2  17      388.08      402.72     20.67 o 
   0   2  17       66.65       83.55     12.43 o 
   1   2  17      390.40      432.04     35.93 o 
   2   2  17       85.79       68.36     17.19 o 
   3   2  17      298.76      319.01     52.45 o 
   4   2  17      145.77      127.12     44.09 o 
   5   2  17       56.43       44.33     37.63 o 
   6   2  17       22.11       47.63     43.70 o 
  -6   3  17       63.56       29.02     26.78 o 
  -5   3  17       53.73       95.97     31.06 o 
  -4   3  17       37.99       22.05     19.90 o 
  -3   3  17      128.18      116.63     22.86 o 
  -2   3  17     1061.23     1110.50     39.70 o 
  -1   3  17      206.55      198.56     16.57 o 
   0   3  17      186.96      159.74     15.03 o 
   1   3  17      203.71      200.80     28.18 o 
   2   3  17     1059.21      923.26     75.15 o 
   3   3  17      126.36      104.97     27.67 o 
   4   3  17       39.40       39.57     34.47 o 
   5   3  17       53.89       80.08     42.28 o 
   6   3  17       62.95       56.17     44.68 o 
  -6   4  17       15.98        1.94     25.93 o 
  -5   4  17        4.94        7.57     23.19 o 
  -4   4  17        4.31        0.11     19.30 o 
  -3   4  17       25.07       21.20     13.46 o 
  -2   4  17      204.91      211.79     18.02 o 
  -1   4  17       89.55       77.97     13.09 o 
   0   4  17       24.51       26.28     10.20 o 
   1   4  17       91.89       66.12     21.38 o 
   2   4  17      201.81      115.63     39.09 o 
   3   4  17       24.11       39.64     33.08 o 
   4   4  17        4.08       34.12     33.91 o 
   5   4  17        5.47       21.45     33.60 o 
   6   4  17       16.14       10.83     36.62 o 
  -6   5  17        2.37       17.11     28.53 o 
  -5   5  17       13.09       -4.19     23.95 o 
  -4   5  17      114.86       81.05     28.73 o 
  -3   5  17       30.70       17.34     18.40 o 
  -2   5  17       81.96       76.58     14.27 o 
  -1   5  17       68.01       64.59     12.90 o 
   0   5  17      759.19      728.87     27.15 o 
   1   5  17       69.64       68.25     31.73 o 
   2   5  17       81.62       50.06     32.49 o 
   3   5  17       30.62       23.57     27.94 o 
   4   5  17      114.96      126.63     46.38 o 
   5   5  17       13.57       21.00     35.68 o 
   6   5  17        2.59       52.31     43.91 o 
  -5   6  17       56.87       67.11     31.51 o 
  -4   6  17       57.79       60.69     28.67 o 
  -3   6  17       42.98       47.56     18.94 o 
  -2   6  17       19.77       11.64     12.71 o 
  -1   6  17      424.39      402.46     20.77 o 
   0   6  17      475.98      472.48     26.26 o 
   1   6  17      425.46      381.32     54.12 o 
   2   6  17       18.15       27.46     29.26 o 
   3   6  17       43.28       44.88     33.08 o 
   4   6  17       56.56       28.40     34.92 o 
   5   6  17       58.21       24.44     38.88 o 
  -5   7  17       40.16       82.32     33.28 o 
  -4   7  17       75.45       82.54     29.86 o 
  -3   7  17       12.66       15.70     14.83 o 
  -2   7  17       79.40       69.81     15.11 o 
  -1   7  17      820.04      829.36     30.65 o 
   0   7  17     1566.62     1471.12     49.81 o 
   1   7  17      808.72      752.22     51.21 o 
   2   7  17       76.49       59.19     36.34 o 
   3   7  17       13.30       28.81     34.33 o 
   4   7  17       74.65       28.88     34.99 o 
   5   7  17       39.68       59.53     44.15 o 
  -5   8  17       47.39       62.24     41.20 o 
  -4   8  17       24.18       23.41     18.12 o 
  -3   8  17       63.81       76.78     18.48 o 
  -2   8  17      132.61      140.82     20.77 o 
  -1   8  17      667.96      642.20     33.55 o 
   0   8  17      334.12      313.15     37.63 o 
   1   8  17      666.39      629.19     49.50 o 
   2   8  17      133.06      149.34     46.86 o 
   3   8  17       62.96       96.61     42.52 o 
   4   8  17       25.12       18.85     36.41 o 
   5   8  17       47.79       71.05     33.60 o 
  -5   9  17       32.16       16.70     28.58 o 
  -4   9  17      154.14      180.42     30.37 o 
  -3   9  17       34.94       43.63     17.12 o 
  -2   9  17      138.12      144.48     21.74 o 
  -1   9  17      190.38      170.90     21.90 o 
   0   9  17      264.12      269.75     37.42 o 
   1   9  17      189.31      203.48     35.20 o 
   2   9  17      134.40      123.61     31.08 o 
   3   9  17       36.67       36.25     24.88 o 
   4   9  17      157.54      182.45     63.80 o 
   5   9  17       31.07       49.98     32.23 o 
  -4  10  17       90.08      127.20     37.21 o 
  -3  10  17        4.53        7.30     15.07 o 
  -2  10  17       34.11       44.12     16.71 o 
  -1  10  17      273.37      282.10     26.88 o 
   0  10  17      161.81      152.03     32.19 o 
   1  10  17      267.62      266.33     38.75 o 
   2  10  17       32.09       29.95     22.95 o 
   3  10  17        4.18       -0.23     23.32 o 
   4  10  17       89.10       90.30     38.65 o 
  -4  11  17       16.71       33.40     29.26 o 
  -3  11  17       22.07       21.39     16.73 o 
  -2  11  17      294.90      277.38     28.14 o 
  -1  11  17       76.70       98.82     20.87 o 
   0  11  17      157.71      148.20     32.72 o 
   1  11  17       77.04       90.08     30.00 o 
   2  11  17      292.81      316.39     49.07 o 
   3  11  17       22.43       33.03     27.75 o 
   4  11  17       17.65       22.17     30.26 o 
  -4  12  17       17.86        5.66     24.69 o 
  -3  12  17       46.94       10.51     20.15 o 
  -2  12  17       51.94       44.33     18.82 o 
  -1  12  17       85.55       96.10     21.31 o 
   0  12  17      111.21      129.21     32.59 o 
   1  12  17       83.13       65.43     27.93 o 
   2  12  17       53.85      133.99     50.58 o 
   3  12  17       48.04       43.08     30.69 o 
   4  12  17       17.52        9.52     25.89 o 
  -3  13  17      163.24      159.17     32.10 o 
  -2  13  17       77.47       67.96     24.88 o 
  -1  13  17      140.13      133.06     33.61 o 
   0  13  17       73.49       65.98     29.27 o 
   1  13  17      143.18      144.22     35.52 o 
   2  13  17       77.10      118.93     51.58 o 
   3  13  17      160.23      194.75     43.40 o 
  -2  14  17       78.77       84.41     27.34 o 
  -1  14  17      116.75      150.97     30.92 o 
   0  14  17       27.69       46.09     28.13 o 
   1  14  17      118.49      143.91     36.80 o 
   2  14  17       78.46       86.50     50.82 o 
  -1  15  17       11.59       24.18     27.95 o 
   0  15  17       43.44       28.68     27.78 o 
   1  15  17       12.00       11.69     26.18 o 
   0   0  18     2043.43     1908.76    106.24 o 
   1   0  18      104.56       98.95     16.36 o 
   2   0  18     1056.68      959.37     59.17 o 
   3   0  18     1113.79     1085.14     70.19 o 
   4   0  18      187.92      216.55     53.32 o 
   5   0  18       64.98      106.60     48.36 o 
   6   0  18        0.04       16.21     41.17 o 
  -6   1  18       37.38       18.33     37.42 o 
  -5   1  18       60.10       76.60     39.76 o 
  -4   1  18       70.65       91.76     39.57 o 
  -3   1  18     1004.07      920.72     67.43 o 
  -2   1  18     3656.26     3383.71    296.28 o 
  -1   1  18      196.88      200.19     16.35 o 
   0   1  18       48.47       64.81     12.95 o 
   1   1  18      193.68      182.60     22.17 o 
   2   1  18     3659.48     3477.31    142.78 o 
   3   1  18      995.38      981.00    141.20 o 
   4   1  18       66.36       79.85     26.15 o 
   5   1  18       61.46       25.76     34.02 o 
   6   1  18       38.65       63.94     47.97 o 
  -6   2  18        1.47      -25.76     34.96 o 
  -5   2  18       51.77       74.28     30.00 o 
  -4   2  18       76.00       61.10     26.87 o 
  -3   2  18     1047.06     1051.66     48.89 o 
  -2   2  18      270.25      281.46     23.66 o 
  -1   2  18     1543.87     1570.85     52.96 o 
   0   2  18       46.02       20.09     11.06 o 
   1   2  18     1547.27     1524.83     85.26 o 
   2   2  18      268.17      238.99     25.70 o 
   3   2  18     1060.50     1054.59    154.13 o 
   4   2  18       75.58       62.03     38.91 o 
   5   2  18       48.53       23.64     38.18 o 
   6   2  18        1.48       -0.10     35.34 o 
  -6   3  18        1.01      -29.85     29.85 o 
  -5   3  18       51.33       59.41     29.09 o 
  -4   3  18      383.29      425.74     46.05 o 
  -3   3  18      453.86      417.65     34.45 o 
  -2   3  18      514.51      538.73     39.90 o 
  -1   3  18     1394.51     1347.52     46.77 o 
   0   3  18      292.25      285.76     18.84 o 
   1   3  18     1389.95     1275.92    111.71 o 
   2   3  18      532.95      423.85     57.69 o 
   3   3  18      453.95      441.52     38.84 o 
   4   3  18      382.20      377.61     65.40 o 
   5   3  18       52.36       75.85     45.30 o 
   6   3  18        1.09       10.87     39.61 o 
  -5   4  18       21.04       22.21     25.37 o 
  -4   4  18       23.14       30.39     23.38 o 
  -3   4  18      405.63      406.06     34.54 o 
  -2   4  18     1230.42     1228.85     39.33 o 
  -1   4  18     1461.00     1417.93     53.56 o 
   0   4  18       17.61        5.67      9.50 o 
   1   4  18     1473.78     1467.04     63.84 o 
   2   4  18     1218.90     1057.05     83.83 o 
   3   4  18      408.40      340.36     59.22 o 
   4   4  18       23.31       18.92     30.96 o 
   5   4  18       19.54       14.34     33.19 o 
  -5   5  18        5.87      -14.28     23.45 o 
  -4   5  18      190.80      203.67     37.78 o 
  -3   5  18       78.41       58.53     19.72 o 
  -2   5  18     1287.94     1346.76     37.93 o 
  -1   5  18      411.52      406.96     23.09 o 
   0   5  18     2096.45     2029.20     56.84 o 
   1   5  18      404.23      363.03     52.49 o 
   2   5  18     1301.59     1210.13     90.22 o 
   3   5  18       76.67       77.27     35.72 o 
   4   5  18      190.16      179.67     53.56 o 
   5   5  18        5.70       -5.55     32.80 o 
  -5   6  18       47.12       28.08     28.55 o 
  -4   6  18       94.83       84.69     30.78 o 
  -3   6  18      185.89      217.90     29.18 o 
  -2   6  18      668.01      617.91     32.81 o 
  -1   6  18      768.02      785.91     27.40 o 
   0   6  18      411.45      434.75     27.98 o 
   1   6  18      789.52      783.58     73.18 o 
   2   6  18      666.22      584.60     68.80 o 
   3   6  18      188.18      191.10     51.86 o 
   4   6  18       96.24       92.20     45.37 o 
   5   6  18       48.12       15.93     38.60 o 
  -5   7  18       38.17       34.06     30.52 o 
  -4   7  18       18.50        6.84     24.23 o 
  -3   7  18       93.95      105.76     23.56 o 
  -2   7  18      210.70      242.14     21.59 o 
  -1   7  18      364.20      356.32     22.93 o 
   0   7  18      373.37      352.27     38.56 o 
   1   7  18      357.98      331.17     38.32 o 
   2   7  18      218.84      191.48     49.47 o 
   3   7  18       94.45       45.54     35.23 o 
   4   7  18       17.71       21.14     37.14 o 
   5   7  18       37.33       29.16     42.04 o 
  -5   8  18       68.66       10.03     39.47 o 
  -4   8  18        3.57       14.04     18.56 o 
  -3   8  18       98.79      110.96     20.97 o 
  -2   8  18      224.19      225.36     24.72 o 
  -1   8  18      418.56      414.84     29.17 o 
   0   8  18        8.25        3.75     18.64 o 
   1   8  18      424.96      441.67     82.60 o 
   2   8  18      220.34      222.37     53.18 o 
   3   8  18       97.54       77.06     43.95 o 
   4   8  18        3.75       10.76     35.30 o 
   5   8  18       70.15      117.37     39.12 o 
  -4   9  18        5.33        5.68     18.02 o 
  -3   9  18       92.82      108.25     21.32 o 
  -2   9  18      532.11      534.47     36.21 o 
  -1   9  18      117.95      104.57     19.79 o 
   0   9  18        2.76       27.13     21.82 o 
   1   9  18      117.64      104.47     30.14 o 
   2   9  18      537.09      563.91     75.22 o 
   3   9  18       93.36      101.52     32.48 o 
   4   9  18        5.68        6.56     26.70 o 
   5   9  18        5.59       -0.21     39.12 o 
  -4  10  18        8.30       24.77     25.99 o 
  -3  10  18       20.14        9.12     15.14 o 
  -2  10  18       13.64       18.72     15.20 o 
  -1  10  18      111.34      116.52     21.59 o 
   0  10  18       29.22       24.86     21.65 o 
   1  10  18      114.22      114.25     31.70 o 
   2  10  18       13.29       23.05     25.43 o 
   3  10  18       21.02       10.94     23.84 o 
   4  10  18        8.10        5.14     26.11 o 
  -4  11  18        6.25      -10.93     24.34 o 
  -3  11  18      192.95      187.59     26.42 o 
  -2  11  18       14.45       23.22     16.22 o 
  -1  11  18       17.65        8.56     14.83 o 
   0  11  18        1.14       20.38     22.31 o 
   1  11  18       18.16       35.89     24.98 o 
   2  11  18       13.64       40.02     38.95 o 
   3  11  18      190.71      155.45     38.59 o 
   4  11  18        6.24      -24.62     24.62 o 
  -3  12  18        1.85        1.52     19.74 o 
  -2  12  18        4.43        9.56     15.23 o 
  -1  12  18       27.85       40.17     18.41 o 
   0  12  18       81.98       57.21     27.03 o 
   1  12  18       27.45        7.17     23.60 o 
   2  12  18        4.46       10.07     37.52 o 
   3  12  18        1.95      -11.07     25.05 o 
  -3  13  18       39.02       50.57     25.40 o 
  -2  13  18        0.61      -10.52     15.69 o 
  -1  13  18        4.00       11.52     19.09 o 
   0  13  18      240.20      301.80     65.92 o 
   1  13  18        3.94       -0.69     21.95 o 
   2  13  18        0.64       32.42     40.20 o 
   3  13  18       39.68       68.70     48.04 o 
  -2  14  18        6.23        4.15     20.89 o 
  -1  14  18       22.64       22.25     21.14 o 
   0  14  18       28.58       36.81     28.06 o 
   1  14  18       22.35        5.14     25.23 o 
   2  14  18        5.95       -4.76     37.98 o 
  -1  15  18       56.92       79.46     50.20 o 
   0  15  18       15.35       25.45     41.38 o 
   1  15  18       56.47       67.41     50.26 o 
   1   0  19        0.63        4.14     11.07 o 
   2   0  19      326.57      304.25     29.08 o 
   3   0  19      405.66      339.46     42.18 o 
   4   0  19       52.79       15.33     38.60 o 
   5   0  19       76.54       43.08     40.68 o 
   6   0  19        4.92       10.62     37.73 o 
  -6   1  19        0.76      -21.49     37.04 o 
  -5   1  19       78.02       68.14     43.84 o 
  -4   1  19       90.94      117.56     30.56 o 
  -3   1  19      629.88      602.09     39.50 o 
  -2   1  19       69.68       63.90     15.86 o 
  -1   1  19      203.38      199.65     20.79 o 
   0   1  19       51.86       50.51     13.17 o 
   1   1  19      204.15      226.94     25.06 o 
   2   1  19       69.03       81.61     19.70 o 
   3   1  19      631.28      604.03     52.00 o 
   4   1  19       89.35       89.98     41.90 o 
   5   1  19       78.11       97.75     47.83 o 
   6   1  19        0.80        3.51     37.77 o 
  -5   2  19        2.96       -8.47     22.07 o 
  -4   2  19       76.61       88.49     27.73 o 
  -3   2  19       66.50       63.43     19.82 o 
  -2   2  19      472.61      453.79     28.47 o 
  -1   2  19      153.54      157.64     16.43 o 
   0   2  19        3.74        4.92     10.71 o 
   1   2  19      155.51      157.22     23.04 o 
   2   2  19      472.01      466.13     32.86 o 
   3   2  19       67.66       65.73     24.72 o 
   4   2  19       75.75       77.17     41.83 o 
   5   2  19        3.02        3.19     33.05 o 
  -5   3  19      112.56      134.79     35.89 o 
  -4   3  19        3.80      -19.17     19.17 o 
  -3   3  19        5.66        2.46     13.02 o 
  -2   3  19      367.83      406.42     28.20 o 
  -1   3  19       53.01       42.23     12.30 o 
   0   3  19       95.51      101.00     14.23 o 
   1   3  19       52.46       40.17     19.41 o 
   2   3  19      362.35      295.13     51.83 o 
   3   3  19        5.95       26.73     31.62 o 
   4   3  19        3.46       -2.50     29.51 o 
   5   3  19      111.53      182.94     58.53 o 
  -5   4  19       13.92       -5.21     24.61 o 
  -4   4  19       40.33       51.71     27.01 o 
  -3   4  19      340.88      351.95     34.06 o 
  -2   4  19       78.36       67.48     16.77 o 
  -1   4  19      242.95      217.38     18.83 o 
   0   4  19      238.66      256.91     23.36 o 
   1   4  19      239.38      194.60     30.68 o 
   2   4  19       79.44       73.07     35.79 o 
   3   4  19      339.96      268.89     55.61 o 
   4   4  19       40.94       66.51     41.45 o 
   5   4  19       13.32        3.82     32.07 o 
  -5   5  19      115.30      107.63     56.39 o 
  -4   5  19       53.05       66.25     28.82 o 
  -3   5  19      117.89      124.73     25.26 o 
  -2   5  19      151.04      171.65     21.29 o 
  -1   5  19      299.22      296.85     21.20 o 
   0   5  19        7.55        4.65     11.85 o 
   1   5  19      298.51      287.67     50.30 o 
   2   5  19      156.95      160.55     45.37 o 
   3   5  19      119.33      100.39     41.97 o 
   4   5  19       51.68       19.72     34.68 o 
   5   5  19      114.37      116.95     52.28 o 
  -5   6  19        6.04        5.15     26.27 o 
  -4   6  19        7.87       17.36     23.77 o 
  -3   6  19      131.83      130.28     25.58 o 
  -2   6  19       88.60       85.06     18.09 o 
  -1   6  19      151.39      178.16     16.85 o 
   0   6  19        6.22       -5.87     11.76 o 
   1   6  19      147.06      179.74     46.06 o 
   2   6  19       89.72       36.14     33.57 o 
   3   6  19      133.58      151.24     49.67 o 
   4   6  19        7.76       33.39     37.46 o 
   5   6  19        5.31        6.28     31.52 o 
  -5   7  19        1.42       17.11     29.44 o 
  -4   7  19      130.20      161.01     38.31 o 
  -3   7  19       15.34       13.48     18.23 o 
  -2   7  19      247.95      263.62     22.82 o 
  -1   7  19      206.54      203.64     19.90 o 
   0   7  19      859.19      871.81     45.75 o 
   1   7  19      208.12      166.87     47.21 o 
   2   7  19      250.88      230.81     52.45 o 
   3   7  19       15.64        9.58     30.37 o 
   4   7  19      131.21      117.61     51.83 o 
   5   7  19        1.37       -5.90     34.05 o 
  -5   8  19       45.18      107.26     52.87 o 
  -4   8  19       37.49       49.87     22.43 o 
  -3   8  19      118.01      123.73     26.10 o 
  -2   8  19       30.57       43.13     16.42 o 
  -1   8  19      153.89      153.55     21.47 o 
   0   8  19       23.79       11.83     20.40 o 
   1   8  19      160.08      157.73     33.27 o 
   2   8  19       30.64       14.79     33.85 o 
   3   8  19      121.52      129.83     50.96 o 
   4   8  19       36.93       60.82     42.63 o 
   5   8  19       46.34       85.19     51.06 o 
  -4   9  19       20.11       27.63     20.59 o 
  -3   9  19       38.17       38.74     20.92 o 
  -2   9  19      382.66      391.95     31.20 o 
  -1   9  19      150.82      122.67     21.26 o 
   0   9  19       53.01       59.93     25.31 o 
   1   9  19      152.26      124.42     31.62 o 
   2   9  19      387.20      423.64     70.02 o 
   3   9  19       37.68       43.60     39.57 o 
   4   9  19       20.40        2.18     27.18 o 
  -4  10  19        9.75        4.95     25.25 o 
  -3  10  19      135.32      193.61     26.67 o 
  -2  10  19       42.35       23.18     16.55 o 
  -1  10  19      491.15      467.19     33.08 o 
   0  10  19        3.79       -0.41     19.55 o 
   1  10  19      500.00      468.31     49.67 o 
   2  10  19       42.83       58.12     27.51 o 
   3  10  19      135.53      161.61     38.30 o 
   4  10  19        9.88        7.27     25.60 o 
  -3  11  19       32.07       34.37     18.70 o 
  -2  11  19      198.88      230.15     28.16 o 
  -1  11  19       60.54       55.13     18.87 o 
   0  11  19       16.58       27.87     23.71 o 
   1  11  19       61.03       38.68     25.66 o 
   2  11  19      203.05      266.73     65.12 o 
   3  11  19       31.65       51.27     30.27 o 
   4  11  19       75.45       51.31     43.43 o 
  -3  12  19      151.76      128.96     30.56 o 
  -2  12  19        0.50      -10.41     14.73 o 
  -1  12  19       78.26       85.56     25.16 o 
   0  12  19       74.13       70.63     29.57 o 
   1  12  19       79.06       81.82     32.70 o 
   2  12  19        0.53       27.35     39.16 o 
   3  12  19      155.03      149.00     41.06 o 
  -2  13  19      156.84      193.76     28.46 o 
  -1  13  19       11.58       13.35     19.22 o 
   0  13  19      265.37      243.64     44.17 o 
   1  13  19       11.46       13.27     26.00 o 
   2  13  19      158.36      228.00     64.98 o 
  -1  14  19       36.00       33.56     22.06 o 
   0  14  19       30.16       62.89     30.39 o 
   1  14  19       34.99        4.97     27.39 o 
   0   0  20       55.22       39.73     18.07 o 
   1   0  20      630.13      634.79    101.67 o 
   2   0  20      105.73       93.14     21.16 o 
   3   0  20        0.21      -17.68     17.68 o 
   4   0  20      195.65      218.81     37.11 o 
   5   0  20      101.19      136.28     54.46 o 
  -5   1  20       48.50       76.92     45.79 o 
  -4   1  20       63.99       67.94     27.03 o 
  -3   1  20       49.73       57.05     20.15 o 
  -2   1  20       76.15       54.42     16.35 o 
  -1   1  20      330.92      313.41     25.02 o 
   0   1  20       67.33       50.55     13.56 o 
   1   1  20      323.20      289.71     31.86 o 
   2   1  20       68.16       64.26     19.22 o 
   3   1  20       51.48       73.64     25.28 o 
   4   1  20       60.09       73.35     42.84 o 
   5   1  20       47.53       77.41     48.04 o 
  -5   2  20      128.31      157.65     37.64 o 
  -4   2  20       46.11       58.21     26.53 o 
  -3   2  20       35.40       37.97     19.58 o 
  -2   2  20       24.02       11.94     13.18 o 
  -1   2  20       34.05       37.43     14.44 o 
   0   2  20       88.14       52.03     17.04 o 
   1   2  20       34.78       40.75     17.27 o 
   2   2  20       23.77       49.25     22.92 o 
   3   2  20       39.69       42.30     23.38 o 
   4   2  20       46.23       66.86     39.16 o 
   5   2  20      128.08      156.69     56.34 o 
  -5   3  20       42.92       22.93     26.50 o 
  -4   3  20       77.58       75.92     30.02 o 
  -3   3  20      192.25      219.39     30.08 o 
  -2   3  20      163.21      149.86     21.27 o 
  -1   3  20      306.33      329.91     22.00 o 
   0   3  20     1346.79     1307.36     50.00 o 
   1   3  20      296.49      286.19     34.78 o 
   2   3  20      172.83      197.48     47.04 o 
   3   3  20      197.85      232.20     53.49 o 
   4   3  20       79.98       92.27     44.71 o 
   5   3  20       42.19       68.07     46.13 o 
  -5   4  20       78.63      160.83     40.23 o 
  -4   4  20       52.66       32.85     25.15 o 
  -3   4  20       13.07       13.05     20.79 o 
  -2   4  20      324.54      344.76     27.24 o 
  -1   4  20      227.58      234.63     20.01 o 
   0   4  20      238.73      236.66     23.31 o 
   1   4  20      225.73      197.73     32.28 o 
   2   4  20      319.84      307.07     55.89 o 
   3   4  20       12.87       26.97     31.83 o 
   4   4  20       53.10       52.49     37.98 o 
   5   4  20       78.90       83.87     44.19 o 
  -5   5  20       15.66      -16.81     24.07 o 
  -4   5  20       62.78       68.67     29.62 o 
  -3   5  20       17.01       14.61     16.87 o 
  -2   5  20        1.47       -2.38     12.59 o 
  -1   5  20      312.24      356.09     23.60 o 
   0   5  20       26.77       19.26     13.15 o 
   1   5  20      305.33      303.60     52.73 o 
   2   5  20        2.54       31.38     31.14 o 
   3   5  20       15.51      -20.34     23.78 o 
   4   5  20       65.68       66.65     42.35 o 
   5   5  20       14.76        8.75     37.14 o 
  -5   6  20      100.27      190.79     61.81 o 
  -4   6  20       11.60       19.59     25.65 o 
  -3   6  20       25.74       13.94     17.74 o 
  -2   6  20      350.73      328.85     33.38 o 
  -1   6  20      732.65      701.53     27.76 o 
   0   6  20       85.56       75.05     17.84 o 
   1   6  20      750.78      665.48     71.44 o 
   2   6  20      347.73      352.34     61.03 o 
   3   6  20       27.49       26.28     34.54 o 
   4   6  20       12.14       23.81     35.34 o 
   5   6  20      101.55       53.25     45.61 o 
  -5   7  20       20.30       21.36     29.85 o 
  -4   7  20       14.77       32.85     21.01 o 
  -3   7  20      145.12      135.65     27.31 o 
  -2   7  20      189.84      190.58     21.13 o 
  -1   7  20       10.36        1.88     11.46 o 
   0   7  20      116.28      147.33     25.82 o 
   1   7  20        9.73       -4.37     26.62 o 
   2   7  20      192.55      167.28     50.02 o 
   3   7  20      141.34       82.20     44.75 o 
   4   7  20       14.88      -26.03     31.76 o 
   5   7  20       20.81       34.16     42.56 o 
  -4   8  20        7.18        0.78     19.05 o 
  -3   8  20       71.04       53.84     21.54 o 
  -2   8  20      206.92      207.14     25.02 o 
  -1   8  20       37.14       32.31     16.00 o 
   0   8  20      344.51      357.93     35.18 o 
   1   8  20       33.67       47.42     34.99 o 
   2   8  20      202.86      139.86     48.36 o 
   3   8  20       73.51       66.54     43.11 o 
   4   8  20        7.12       -8.68     30.51 o 
  -4   9  20       44.09       22.96     21.90 o 
  -3   9  20       28.05       20.71     19.46 o 
  -2   9  20       78.90       87.97     20.51 o 
  -1   9  20      255.21      282.05     33.54 o 
   0   9  20       12.65        1.65     17.15 o 
   1   9  20      253.43      223.38     55.96 o 
   2   9  20       79.87       96.61     44.75 o 
   3   9  20       28.07       56.03     42.63 o 
   4   9  20       45.40       47.44     32.14 o 
  -4  10  20        2.41       -4.36     26.34 o 
  -3  10  20       69.77       79.57     24.23 o 
  -2  10  20       25.57       21.73     16.98 o 
  -1  10  20       55.47       60.15     22.45 o 
   0  10  20       42.98       29.42     37.89 o 
   1  10  20       52.68       69.83     29.16 o 
   2  10  20       24.76       10.87     34.54 o 
   3  10  20       69.31       42.93     29.02 o 
   4  10  20        2.14       38.41     30.62 o 
  -3  11  20        2.89       -5.63     18.24 o 
  -2  11  20      165.48      191.44     26.90 o 
  -1  11  20      152.37      147.41     29.06 o 
   0  11  20       50.32       85.77     30.40 o 
   1  11  20      151.52      141.12     35.63 o 
   2  11  20      162.30      203.63     60.78 o 
   3  11  20        2.91       -2.74     25.95 o 
  -3  12  20      109.92      115.85     30.30 o 
  -2  12  20       54.32       66.10     21.09 o 
  -1  12  20       63.52       71.31     24.13 o 
   0  12  20       17.65       -8.50     21.05 o 
   1  12  20       61.08       43.86     28.06 o 
   2  12  20       54.59       71.54     48.95 o 
   3  12  20      109.49      126.15     54.29 o 
  -2  13  20       76.55       89.91     24.09 o 
  -1  13  20       11.08       -1.35     19.19 o 
   0  13  20        1.80      -13.52     21.19 o 
   1  13  20       11.02       17.78     27.15 o 
   2  13  20       74.85       66.02     49.74 o 
  -1  14  20       34.43       54.50     47.31 o 
   0  14  20       27.18       33.60     29.82 o 
   1  14  20       34.24       27.94     43.98 o 
   1   0  21       28.53       31.89     16.16 o 
   2   0  21      137.87      150.46     21.56 o 
   3   0  21      150.30      119.04     29.97 o 
   4   0  21       21.53        3.90     22.97 o 
   5   0  21        2.83       -2.81     35.86 o 
  -5   1  21       54.42       80.43     47.00 o 
  -4   1  21       37.01       33.71     24.99 o 
  -3   1  21      247.61      251.57     31.00 o 
  -2   1  21        2.35        1.72     12.68 o 
  -1   1  21      145.96      160.77     20.93 o 
   0   1  21      134.04      113.95     21.35 o 
   1   1  21      147.07      142.72     23.49 o 
   2   1  21        2.46        8.52     15.61 o 
   3   1  21      246.82      237.73     35.93 o 
   4   1  21       37.00       44.61     40.75 o 
   5   1  21       54.05       81.12     47.70 o 
  -5   2  21        7.27       27.56     26.33 o 
  -4   2  21      315.00      369.39     46.05 o 
  -3   2  21       21.49        6.02     14.25 o 
  -2   2  21      729.59      733.96     36.91 o 
  -1   2  21      174.87      174.02     21.63 o 
   0   2  21        2.42       13.90     15.19 o 
   1   2  21      173.71      150.06     24.66 o 
   2   2  21      734.99      667.63     50.71 o 
   3   2  21       22.02       28.83     21.50 o 
   4   2  21      314.02      268.12     63.28 o 
   5   2  21        7.09        0.97     35.37 o 
  -5   3  21       28.21       31.49     28.73 o 
  -4   3  21       95.40       80.83     30.72 o 
  -3   3  21      168.03      165.97     23.21 o 
  -2   3  21      156.80      151.28     21.64 o 
  -1   3  21       23.04       19.46     13.36 o 
   0   3  21        4.98       -5.73     12.82 o 
   1   3  21       23.51        5.09     14.98 o 
   2   3  21      154.94      159.51     46.34 o 
   3   3  21      170.35       94.25     43.70 o 
   4   3  21       95.10       61.69     41.90 o 
   5   3  21       28.07       72.27     48.11 o 
  -5   4  21       30.58       65.53     31.93 o 
  -4   4  21      134.54      184.68     38.50 o 
  -3   4  21      170.14      137.75     26.81 o 
  -2   4  21       15.67       13.46     13.71 o 
  -1   4  21      166.99      149.08     18.45 o 
   0   4  21       13.15       11.84     13.34 o 
   1   4  21      165.00      194.14     32.77 o 
   2   4  21       16.09       16.84     28.50 o 
   3   4  21      169.69      140.83     49.05 o 
   4   4  21      133.80      140.76     53.53 o 
   5   4  21       30.42        7.05     40.68 o 
  -5   5  21       69.07      116.63     39.35 o 
  -4   5  21       30.10        6.16     23.43 o 
  -3   5  21       76.74       69.22     23.21 o 
  -2   5  21        7.47       17.78     13.54 o 
  -1   5  21      153.87      142.16     18.28 o 
   0   5  21      169.31      142.92     21.37 o 
   1   5  21      158.77      153.15     44.15 o 
   2   5  21        6.77       -2.40     28.12 o 
   3   5  21       78.89      107.16     44.95 o 
   4   5  21       31.08        0.69     35.41 o 
   5   5  21       68.59      120.56     53.25 o 
  -5   6  21        0.81        5.76     41.83 o 
  -4   6  21       20.81        6.97     23.76 o 
  -3   6  21       68.77       83.61     23.97 o 
  -2   6  21      112.22      113.31     24.78 o 
  -1   6  21       93.24      110.66     20.07 o 
   0   6  21        5.13       -4.55     13.00 o 
   1   6  21       90.90       88.90     39.64 o 
   2   6  21      112.74      104.97     43.43 o 
   3   6  21       69.02       67.45     43.91 o 
   4   6  21       22.13      -27.94     27.94 o 
   5   6  21        0.88       -1.77     37.46 o 
  -4   7  21       13.26       -3.92     18.65 o 
  -3   7  21       11.55       14.14     18.69 o 
  -2   7  21      209.04      203.78     25.35 o 
  -1   7  21      120.01      134.33     25.50 o 
   0   7  21        0.36       -0.20     16.28 o 
   1   7  21      116.58      112.57     44.71 o 
   2   7  21      208.64      136.67     48.56 o 
   3   7  21       10.39       15.03     35.30 o 
   4   7  21       13.90      -19.96     28.53 o 
  -4   8  21       31.39       14.14     20.51 o 
  -3   8  21       74.71       99.44     26.04 o 
  -2   8  21       36.93       29.07     16.28 o 
  -1   8  21       16.49        2.66     17.17 o 
   0   8  21       61.61       64.48     22.35 o 
   1   8  21       18.06       21.21     33.26 o 
   2   8  21       37.31       38.46     38.08 o 
   3   8  21       77.30       30.44     38.60 o 
   4   8  21       33.21       47.77     44.43 o 
  -4   9  21       54.95       55.16     24.45 o 
  -3   9  21        6.69       14.42     19.64 o 
  -2   9  21       86.49      109.08     21.84 o 
  -1   9  21      105.90      124.01     26.64 o 
   0   9  21       26.34       12.11     19.99 o 
   1   9  21      105.79      119.10     45.30 o 
   2   9  21       89.31       16.97     36.28 o 
   3   9  21        5.63       -4.76     33.85 o 
   4   9  21       56.45      100.62     36.54 o 
  -3  10  21       51.10       64.82     24.03 o 
  -2  10  21       92.98       94.96     22.25 o 
  -1  10  21       12.61       -3.72     16.85 o 
   0  10  21      413.65      422.04     41.08 o 
   1  10  21       12.40       -3.05     31.62 o 
   2  10  21       88.21      159.82     53.53 o 
   3  10  21       52.98       50.67     30.27 o 
  -3  11  21        0.24      -14.46     17.84 o 
  -2  11  21      169.54      194.45     28.55 o 
  -1  11  21       12.86       -2.92     17.92 o 
   0  11  21       23.33       28.17     20.43 o 
   1  11  21       11.81       19.37     38.08 o 
   2  11  21      172.24      240.63     64.32 o 
   3  11  21        0.29       25.75     30.10 o 
  -2  12  21        9.97        5.21     17.39 o 
  -1  12  21       26.49       14.25     20.20 o 
   0  12  21       64.68       81.22     26.69 o 
   1  12  21       25.04       27.86     26.49 o 
   2  12  21        8.53       19.47     39.09 o 
  -1  13  21      160.26      145.86     31.39 o 
   0  13  21       44.84       40.94     24.03 o 
   1  13  21      157.08       59.10     32.40 o 
   0   0  22      139.88      187.90     47.52 o 
   1   0  22       10.59        3.24     14.69 o 
   2   0  22       18.11       33.39     15.93 o 
   3   0  22       33.03       66.11     26.81 o 
   4   0  22       49.97       27.67     39.05 o 
   5   0  22       39.88        3.82     40.09 o 
  -5   1  22      100.99       63.98     47.18 o 
  -4   1  22        5.74       27.67     49.36 o 
  -3   1  22      576.46      543.01     43.93 o 
  -2   1  22      122.09      111.04     20.85 o 
  -1   1  22      100.69      110.07     25.71 o 
   0   1  22      388.71      407.45     32.39 o 
   1   1  22      101.29      109.04     22.85 o 
   2   1  22      121.78      100.92     23.50 o 
   3   1  22      562.45      570.58     96.92 o 
   4   1  22        6.03        0.14     32.94 o 
   5   1  22      102.44      118.13     53.70 o 
  -5   2  22       17.73       26.52     40.30 o 
  -4   2  22      317.27      360.23     46.68 o 
  -3   2  22      121.80      112.21     21.32 o 
  -2   2  22      507.84      529.65     33.36 o 
  -1   2  22      166.25      188.51     22.52 o 
   0   2  22       30.75       43.48     17.82 o 
   1   2  22      164.02      160.55     25.24 o 
   2   2  22      507.47      501.98     47.66 o 
   3   2  22      123.13      118.78     30.33 o 
   4   2  22      318.03      274.61     64.39 o 
   5   2  22       17.68       21.77     41.86 o 
  -5   3  22        8.46        1.52     27.68 o 
  -4   3  22       27.86       38.36     27.09 o 
  -3   3  22       97.80      131.04     23.02 o 
  -2   3  22        7.29       13.98     14.25 o 
  -1   3  22       25.10       30.93     14.52 o 
   0   3  22       57.03       51.02     18.37 o 
   1   3  22       26.18       19.66     16.90 o 
   2   3  22        7.28       11.25     29.75 o 
   3   3  22       94.85       47.70     38.08 o 
   4   3  22       28.54      -11.11     32.42 o 
   5   3  22        8.03      -17.91     36.90 o 
  -5   4  22        7.15        3.02     27.88 o 
  -4   4  22       68.53       79.54     31.12 o 
  -3   4  22      102.20      115.36     25.93 o 
  -2   4  22      531.09      549.82     33.82 o 
  -1   4  22        2.85        7.85     14.36 o 
   0   4  22      130.88      152.42     25.20 o 
   1   4  22        2.66       -1.30     14.33 o 
   2   4  22      521.87      511.57     69.84 o 
   3   4  22      102.92      149.54     51.41 o 
   4   4  22       63.99       61.86     42.80 o 
   5   4  22        6.92       -9.34     37.07 o 
  -4   5  22       67.13       43.27     29.35 o 
  -3   5  22      106.87       90.77     27.87 o 
  -2   5  22      121.53       98.91     23.98 o 
  -1   5  22      195.91      222.96     28.91 o 
   0   5  22        3.24       -7.71     13.03 o 
   1   5  22      198.45      216.54     50.33 o 
   2   5  22      122.97      106.99     44.54 o 
   3   5  22      102.87       74.22     42.94 o 
   4   5  22       67.68       17.56     38.46 o 
  -4   6  22       23.62       16.59     26.39 o 
  -3   6  22       42.77       40.02     21.26 o 
  -2   6  22       91.28      104.14     24.45 o 
  -1   6  22       75.48       83.73     19.40 o 
   0   6  22       24.59       11.50     14.85 o 
   1   6  22       77.16       85.19     39.54 o 
   2   6  22       95.11       80.57     42.94 o 
   3   6  22       43.82       20.17     36.80 o 
   4   6  22       21.29       27.22     38.98 o 
  -4   7  22        7.07       13.25     20.11 o 
  -3   7  22       35.88       66.13     24.33 o 
  -2   7  22       71.97       87.78     20.67 o 
  -1   7  22      505.85      561.80     42.43 o 
   0   7  22      113.04      130.34     26.03 o 
   1   7  22      509.01      496.05     69.32 o 
   2   7  22       72.81       84.84     44.71 o 
   3   7  22       32.67       32.46     39.89 o 
   4   7  22        7.43        3.47     35.65 o 
  -4   8  22       52.42       70.62     25.85 o 
  -3   8  22       14.54       15.96     19.48 o 
  -2   8  22       48.29       41.43     21.23 o 
  -1   8  22       27.20       29.01     20.34 o 
   0   8  22      132.07      125.90     44.23 o 
   1   8  22       27.71       18.75     35.27 o 
   2   8  22       50.29       26.14     37.00 o 
   3   8  22       15.01       11.28     38.91 o 
   4   8  22       50.06       75.15     49.19 o 
  -3   9  22        5.74        2.07     18.55 o 
  -2   9  22       24.30        0.53     17.84 o 
  -1   9  22       19.26        5.79     17.37 o 
   0   9  22       44.41       24.64     20.50 o 
   1   9  22       21.14       10.55     35.41 o 
   2   9  22       25.09       22.77     36.38 o 
   3   9  22        6.85      -14.72     33.36 o 
  -3  10  22       19.45       13.97     20.80 o 
  -2  10  22       27.93       27.68     17.90 o 
  -1  10  22      137.71      127.55     27.86 o 
   0  10  22      191.99      208.87     33.14 o 
   1  10  22      137.04      153.64     54.67 o 
   2  10  22       30.07       33.53     40.89 o 
   3  10  22       20.04       14.53     29.84 o 
  -2  11  22       28.86       15.83     21.06 o 
  -1  11  22       71.56       73.32     25.08 o 
   0  11  22        9.30        9.32     20.70 o 
   1  11  22       74.10       63.63     45.30 o 
   2  11  22       28.14       31.62     41.31 o 
  -2  12  22       25.83       21.40     23.41 o 
  -1  12  22       42.90       14.87     22.35 o 
   0  12  22       92.48       67.24     26.15 o 
   1  12  22       42.30       52.24     45.27 o 
   2  12  22       27.07       43.39     46.13 o 
   0  13  22      115.64      103.53     30.88 o 
   1   0  23       90.22       75.65     21.00 o 
   2   0  23       14.19        7.66     14.45 o 
   3   0  23        0.13      -11.12     19.86 o 
   4   0  23        0.42       25.48     38.25 o 
   5   0  23        0.94        5.00     41.48 o 
  -5   1  23       17.68       34.71     46.76 o 
  -4   1  23        4.16       -3.01     23.09 o 
  -3   1  23       95.41      103.64     21.88 o 
  -2   1  23       33.98       47.89     16.71 o 
  -1   1  23       36.17       35.61     17.87 o 
   0   1  23       52.42       75.44     26.63 o 
   1   1  23       36.47       35.35     18.01 o 
   2   1  23       34.53       38.38     20.18 o 
   3   1  23       94.72       87.59     29.48 o 
   4   1  23        3.97       46.24     40.68 o 
   5   1  23       17.18       37.28     44.92 o 
  -5   2  23        1.83        8.82     40.89 o 
  -4   2  23       16.44        6.22     23.65 o 
  -3   2  23       22.23       15.97     15.71 o 
  -2   2  23       54.86       40.98     16.28 o 
  -1   2  23       71.46       64.89     17.49 o 
   0   2  23       19.98        8.23     19.76 o 
   1   2  23       71.05       71.94     21.23 o 
   2   2  23       54.29       36.38     23.90 o 
   3   2  23       22.04       10.07     33.39 o 
   4   2  23       15.81       58.80     43.04 o 
   5   2  23        1.76       20.72     39.78 o 
  -4   3  23       35.86       13.72     25.04 o 
  -3   3  23       22.21       10.78     15.79 o 
  -2   3  23       20.59       15.69     14.97 o 
  -1   3  23      136.85      150.60     26.36 o 
   0   3  23       27.01       44.24     18.33 o 
   1   3  23      133.65      128.26     25.50 o 
   2   3  23       20.13       39.23     34.89 o 
   3   3  23       20.93        6.84     33.81 o 
   4   3  23       36.62       12.22     36.52 o 
  -4   4  23      134.21      139.58     37.59 o 
  -3   4  23       54.19       48.40     21.83 o 
  -2   4  23       19.41       40.27     16.73 o 
  -1   4  23       90.68       86.60     22.29 o 
   0   4  23       67.18       55.86     19.66 o 
   1   4  23       91.61       94.18     23.76 o 
   2   4  23       18.28        9.30     30.17 o 
   3   4  23       54.27       33.57     37.39 o 
   4   4  23      132.32      139.51     54.12 o 
  -4   5  23        5.03       18.77     26.06 o 
  -3   5  23      164.98      159.02     29.39 o 
  -2   5  23       23.17       18.97     18.78 o 
  -1   5  23       85.23       87.77     22.44 o 
   0   5  23      121.58      137.27     25.57 o 
   1   5  23       84.80       90.07     29.11 o 
   2   5  23       22.81       10.34     33.05 o 
   3   5  23      162.18      136.80     51.55 o 
   4   5  23        4.73       38.11     43.22 o 
  -4   6  23      126.40      142.14     38.79 o 
  -3   6  23       52.57       66.23     24.24 o 
  -2   6  23      123.37      103.79     25.76 o 
  -1   6  23      267.81      284.55     33.25 o 
   0   6  23        4.22        7.47     15.01 o 
   1   6  23      268.35      295.96     58.18 o 
   2   6  23      119.66      101.61     46.06 o 
   3   6  23       51.72       63.66     40.86 o 
   4   6  23      122.62       88.52     52.10 o 
  -4   7  23       62.20       77.90     27.29 o 
  -3   7  23       86.74       76.95     25.66 o 
  -2   7  23       19.59       12.45     18.07 o 
  -1   7  23       14.01       34.41     20.03 o 
   0   7  23       25.46        8.61     17.71 o 
   1   7  23       13.29        5.38     30.24 o 
   2   7  23       19.10       10.83     35.06 o 
   3   7  23       84.91       66.93     45.37 o 
   4   7  23       63.06       97.30     51.13 o 
  -3   8  23        6.04        7.49     19.93 o 
  -2   8  23       97.06      145.49     36.34 o 
  -1   8  23       42.65       48.45     21.67 o 
   0   8  23      253.27      315.45     37.34 o 
   1   8  23       41.50       54.50     42.25 o 
   2   8  23       99.26      124.55     49.01 o 
   3   8  23        6.39      -10.55     35.75 o 
  -3   9  23       56.95       26.71     21.89 o 
  -2   9  23        7.18       -7.45     21.61 o 
  -1   9  23       71.27       52.87     22.99 o 
   0   9  23        2.96        1.82     17.77 o 
   1   9  23       72.49       77.55     44.61 o 
   2   9  23        6.86        5.38     34.30 o 
   3   9  23       54.03       66.96     46.06 o 
  -2  10  23       24.12       18.98     24.68 o 
  -1  10  23       47.07       48.45     23.22 o 
   0  10  23      214.59      246.69     36.93 o 
   1  10  23       46.45       56.55     44.61 o 
   2  10  23       26.16       26.73     42.00 o 
   3  10  23        7.12       21.14     44.75 o 
  -2  11  23        4.33       19.94     26.09 o 
  -1  11  23      195.38      226.79     35.86 o 
   0  11  23       27.14       47.91     24.21 o 
   1  11  23      196.67      227.16     63.80 o 
   2  11  23        4.26        7.88     41.66 o 
  -1  12  23      105.35       91.88     27.64 o 
   0  12  23       63.37       70.41     27.48 o 
   1  12  23      105.38       94.11     52.49 o 
   0   0  24     1666.67     1536.71    108.69 o 
   1   0  24      183.15      225.14     29.98 o 
   2   0  24      283.91      414.82     47.82 o 
   3   0  24        2.39        1.37     17.39 o 
   4   0  24      209.22      240.98     63.73 o 
  -4   1  24       15.32       19.03     26.06 o 
  -3   1  24       34.77       17.95     16.19 o 
  -2   1  24      420.98      374.95     31.45 o 
  -1   1  24      191.05      221.65     37.66 o 
   0   1  24       12.95       37.12     22.69 o 
   1   1  24      186.97      155.07     26.73 o 
   2   1  24      419.46      435.42     38.65 o 
   3   1  24       33.29       28.97     26.36 o 
   4   1  24       15.01        9.06     35.58 o 
  -4   2  24       54.46       51.22     27.65 o 
  -3   2  24      203.99      170.82     26.32 o 
  -2   2  24       74.18       93.69     22.10 o 
  -1   2  24      160.27      162.00     34.30 o 
   0   2  24       66.52       67.08     26.25 o 
   1   2  24      164.15      178.26     28.40 o 
   2   2  24       68.03       66.66     22.01 o 
   3   2  24      202.46      191.69     55.19 o 
   4   2  24       55.99       69.53     45.02 o 
  -4   3  24        3.22       -9.18     24.47 o 
  -3   3  24      127.39      140.14     28.69 o 
  -2   3  24      168.57      211.92     26.20 o 
  -1   3  24      775.09      850.35     48.76 o 
   0   3  24      119.27      148.81     34.41 o 
   1   3  24      763.38      754.64     46.34 o 
   2   3  24      169.02      179.26     52.31 o 
   3   3  24      127.56      178.53     54.57 o 
   4   3  24        3.89        6.42     37.80 o 
  -4   4  24      116.77      156.17     38.71 o 
  -3   4  24       85.06       82.69     24.92 o 
  -2   4  24      155.75      169.98     24.96 o 
  -1   4  24      293.03      358.20     36.66 o 
   0   4  24      346.18      368.16     35.27 o 
   1   4  24      291.36      311.00     34.92 o 
   2   4  24      149.78      185.30     52.14 o 
   3   4  24       85.05       93.00     46.27 o 
   4   4  24      115.46       81.51     48.95 o 
  -4   5  24       69.13       88.14     35.55 o 
  -3   5  24       55.14       67.85     25.04 o 
  -2   5  24       59.21       70.96     24.12 o 
  -1   5  24       82.68       89.62     24.15 o 
   0   5  24       40.19       40.58     20.15 o 
   1   5  24       77.98       56.87     28.59 o 
   2   5  24       59.01       84.63     42.70 o 
   3   5  24       56.33       49.12     40.72 o 
   4   5  24       69.82       55.82     47.35 o 
  -4   6  24       61.83       84.81     35.92 o 
  -3   6  24       85.89      104.21     28.46 o 
  -2   6  24      137.12      158.94     36.72 o 
  -1   6  24        6.86        4.52     16.96 o 
   0   6  24      407.69      419.29     38.07 o 
   1   6  24        6.59        4.71     21.46 o 
   2   6  24      135.01      145.86     53.56 o 
   3   6  24       88.36       90.29     47.63 o 
   4   6  24       64.46       66.09     48.63 o 
  -3   7  24       49.02       63.67     25.51 o 
  -2   7  24      198.51      224.85     42.94 o 
  -1   7  24      136.28      173.60     38.55 o 
   0   7  24      130.32      164.09     30.63 o 
   1   7  24      134.64      191.43     39.21 o 
   2   7  24      198.60      212.90     60.30 o 
   3   7  24       49.22       34.75     42.94 o 
  -3   8  24       80.99       96.91     27.87 o 
  -2   8  24       45.08       26.50     26.07 o 
  -1   8  24       36.94       28.97     25.87 o 
   0   8  24       91.57      152.11     30.29 o 
   1   8  24       35.42       25.69     37.59 o 
   2   8  24       45.18       36.00     40.20 o 
   3   8  24       82.51       77.58     49.64 o 
  -3   9  24       51.21       79.56     48.63 o 
  -2   9  24       30.90       38.51     34.23 o 
  -1   9  24      219.85      246.94     35.72 o 
   0   9  24      362.56      461.70     44.48 o 
   1   9  24      221.83      197.83     58.53 o 
   2   9  24       31.75       20.90     39.23 o 
   3   9  24       51.85       62.00     47.49 o 
  -2  10  24       37.06       32.14     28.17 o 
  -1  10  24       23.15       26.27     21.71 o 
   0  10  24      134.42      157.52     32.77 o 
   1  10  24       23.10       60.23     45.65 o 
   2  10  24       36.52       30.58     43.11 o 
  -1  11  24       41.12       46.52     25.04 o 
   0  11  24       53.18       62.69     27.10 o 
   1  11  24       40.60       52.17     46.06 o 
   1   0  25      125.61      171.07     36.49 o 
   2   0  25       53.95       50.80     21.46 o 
   3   0  25       46.56       64.58     24.04 o 
   4   0  25       38.88       51.13     44.57 o 
  -4   1  25       71.22       51.83     47.35 o 
  -3   1  25       70.01       71.90     21.54 o 
  -2   1  25      168.28      162.38     30.42 o 
  -1   1  25       19.26        1.59     20.72 o 
   0   1  25       12.16       14.49     21.13 o 
   1   1  25       19.41        8.59     17.12 o 
   2   1  25      168.09      177.60     29.95 o 
   3   1  25       70.54       94.30     32.44 o 
   4   1  25       70.82      103.58     52.83 o 
  -4   2  25       28.02       19.73     27.66 o 
  -3   2  25      110.19      136.77     24.96 o 
  -2   2  25       64.72       53.98     18.87 o 
  -1   2  25        7.01        5.52     22.34 o 
   0   2  25       31.12       42.94     24.70 o 
   1   2  25        7.49        9.63     17.60 o 
   2   2  25       65.13       79.18     23.68 o 
   3   2  25      111.49       88.83     45.99 o 
   4   2  25       28.31       27.70     41.31 o 
  -4   3  25        0.81       32.67     28.77 o 
  -3   3  25       43.70       40.67     22.05 o 
  -2   3  25      114.79      119.04     22.77 o 
  -1   3  25       26.71       30.64     22.79 o 
   0   3  25       10.22       11.44     21.93 o 
   1   3  25       26.50        6.55     18.01 o 
   2   3  25      114.76      127.11     34.01 o 
   3   3  25       44.14       24.44     40.44 o 
   4   3  25        0.64       16.32     39.16 o 
  -4   4  25        1.78        5.75     26.68 o 
  -3   4  25      155.77      156.41     30.28 o 
  -2   4  25        4.56       -1.97     17.44 o 
  -1   4  25       68.76       84.01     24.08 o 
   0   4  25      102.39      109.74     31.76 o 
   1   4  25       67.18      110.46     26.42 o 
   2   4  25        4.24       -7.12     28.99 o 
   3   4  25      155.92      119.55     52.24 o 
   4   4  25        1.92        5.42     39.09 o 
  -3   5  25       51.41       51.71     24.36 o 
  -2   5  25       24.41        5.34     22.23 o 
  -1   5  25       55.54       38.41     21.38 o 
   0   5  25       11.21       14.70     22.70 o 
   1   5  25       54.25       57.04     28.45 o 
   2   5  25       25.15       12.46     31.87 o 
   3   5  25       52.26       51.55     42.70 o 
  -3   6  25       40.02       26.09     22.45 o 
  -2   6  25       13.02       21.53     24.79 o 
  -1   6  25      230.24      218.40     32.60 o 
   0   6  25       22.25       27.51     20.47 o 
   1   6  25      225.57      206.13     66.04 o 
   2   6  25       12.90       10.90     35.41 o 
   3   6  25       40.77       93.41     49.43 o 
  -3   7  25       11.59        4.86     20.46 o 
  -2   7  25      137.12      116.73     35.62 o 
  -1   7  25       52.89       95.64     32.65 o 
   0   7  25      194.57      217.27     41.05 o 
   1   7  25       51.08       32.84     26.78 o 
   2   7  25      134.86      134.79     52.56 o 
   3   7  25       11.31        2.36     39.71 o 
  -2   8  25        6.46       12.70     24.11 o 
  -1   8  25       57.78       42.35     27.75 o 
   0   8  25        0.67      -13.46     19.08 o 
   1   8  25       56.77       73.95     32.69 o 
   2   8  25        6.05      -18.81     36.87 o 
   3   8  25       69.42       24.65     43.46 o 
  -2   9  25       28.59       25.44     27.88 o 
  -1   9  25        9.01        5.45     31.81 o 
   0   9  25      328.28      340.57     41.77 o 
   1   9  25        8.75       23.83     28.52 o 
   2   9  25       27.13       57.07     46.86 o 
  -1  10  25      136.87      180.36     42.51 o 
   0  10  25       42.76       41.05     25.72 o 
   1  10  25      135.18      158.17     42.35 o 
   0   0  26       37.82        4.48     31.55 o 
   1   0  26      923.91      947.70     98.53 o 
   2   0  26       24.88       11.70     18.48 o 
   3   0  26      466.82      565.36     45.44 o 
   4   0  26        1.39        9.86     26.55 o 
  -4   1  26      216.72      200.61     63.56 o 
  -3   1  26        3.87       17.41     17.85 o 
  -2   1  26      249.67      255.16     33.96 o 
  -1   1  26        6.60        0.95     20.45 o 
   0   1  26      604.71      740.90     69.83 o 
   1   1  26        6.41        0.14     21.72 o 
   2   1  26      244.50      276.38     36.20 o 
   3   1  26        3.78        4.27     25.10 o 
   4   1  26      213.67      216.92     65.19 o 
  -3   2  26      161.78      164.21     27.65 o 
  -2   2  26       27.24       35.45     18.17 o 
  -1   2  26      258.03      334.65     56.46 o 
   0   2  26       39.48       58.43     36.64 o 
   1   2  26      256.06      261.09     43.59 o 
   2   2  26       26.82       41.19     22.32 o 
   3   2  26      162.62      189.53     57.94 o 
  -3   3  26        2.64        6.12     20.26 o 
  -2   3  26      567.73      629.81     47.78 o 
  -1   3  26       25.93       38.88     25.07 o 
   0   3  26      564.12      627.33     56.50 o 
   1   3  26       26.07       16.09     19.48 o 
   2   3  26      564.93      569.77     77.46 o 
   3   3  26        2.51       11.46     36.87 o 
  -3   4  26      236.89      236.01     36.44 o 
  -2   4  26        8.43        3.30     18.85 o 
  -1   4  26      401.35      417.68     40.84 o 
   0   4  26       36.53       37.68     26.76 o 
   1   4  26      398.17      453.23     42.32 o 
   2   4  26        8.08       -5.48     23.11 o 
   3   4  26      230.36      201.30     61.27 o 
  -3   5  26       21.96       24.29     22.67 o 
  -2   5  26      231.77      230.68     44.51 o 
  -1   5  26       28.45       34.50     21.31 o 
   0   5  26      157.68      204.71     40.40 o 
   1   5  26       28.14       49.94     28.69 o 
   2   5  26      232.47      320.47     48.71 o 
   3   5  26       21.51       -7.81     36.90 o 
  -3   6  26      171.35      193.98     35.79 o 
  -2   6  26       14.95       22.91     27.06 o 
  -1   6  26      332.90      298.56     47.20 o 
   0   6  26       98.02      115.78     34.34 o 
   1   6  26      335.37      335.95     48.78 o 
   2   6  26       14.97       -5.76     34.33 o 
   3   6  26      167.40      166.93     59.98 o 
  -2   7  26      146.85      151.36     39.28 o 
  -1   7  26       10.13       30.30     27.11 o 
   0   7  26       89.07      118.12     34.88 o 
   1   7  26       10.23       19.87     26.60 o 
   2   7  26      143.68      107.54     52.10 o 
  -2   8  26        0.83      -20.50     22.41 o 
  -1   8  26       70.06       66.63     32.72 o 
   0   8  26        7.76       29.23     27.50 o 
   1   8  26       72.76       98.63     35.06 o 
   2   8  26        0.73       14.23     40.30 o 
  -1   9  26        2.00       16.91     27.68 o 
   0   9  26      175.94      179.64     42.70 o 
   1   9  26        2.13      -15.41     25.18 o 
   0  10  26       21.00        5.24     42.25 o 
   1   0  27        1.28        6.88     22.10 o 
   2   0  27       27.48       38.80     22.12 o 
   3   0  27        1.57       18.60     26.17 o 
  -3   1  27       28.69       35.53     23.84 o 
  -2   1  27       64.94       30.36     26.99 o 
  -1   1  27        7.04       -1.50     20.79 o 
   0   1  27       13.02        2.35     21.77 o 
   1   1  27        7.28       20.87     23.91 o 
   2   1  27       65.74       48.62     23.67 o 
   3   1  27       28.49       50.95     30.30 o 
  -3   2  27       44.54       46.56     20.89 o 
  -2   2  27       18.92       18.49     23.31 o 
  -1   2  27       60.00       83.01     31.41 o 
   0   2  27        0.14       -8.81     20.96 o 
   1   2  27       60.14       65.92     29.57 o 
   2   2  27       19.41        0.21     18.30 o 
   3   2  27       44.74       39.50     29.06 o 
  -3   3  27       12.73        5.63     21.21 o 
  -2   3  27        2.87        4.42     19.53 o 
  -1   3  27       21.04        9.20     23.37 o 
   0   3  27       96.02       97.29     31.85 o 
   1   3  27       20.86       24.95     26.42 o 
   2   3  27        3.27       10.03     25.11 o 
   3   3  27       12.94       25.53     28.94 o 
  -3   4  27       77.66      103.18     29.04 o 
  -2   4  27       23.91       28.30     27.76 o 
  -1   4  27       39.12       27.72     25.02 o 
   0   4  27       44.68       40.64     27.45 o 
   1   4  27       39.23       30.98     21.41 o 
   2   4  27       24.29       33.06     27.83 o 
   3   4  27       76.70       93.31     51.34 o 
  -2   5  27      110.95      121.57     36.99 o 
  -1   5  27       15.54       28.00     21.41 o 
   0   5  27      190.96      225.80     43.45 o 
   1   5  27       15.09       17.51     25.80 o 
   2   5  27      111.10      122.57     43.39 o 
   3   5  27       13.14       15.52     41.38 o 
  -2   6  27       14.53       21.59     27.18 o 
  -1   6  27       19.14       18.14     26.21 o 
   0   6  27       30.42       29.22     25.44 o 
   1   6  27       18.89        4.23     34.68 o 
   2   6  27       14.25      -10.75     24.75 o 
  -2   7  27      101.88       82.33     34.16 o 
  -1   7  27       89.92      104.72     35.55 o 
   0   7  27        0.37       -4.41     32.32 o 
   1   7  27       89.23       60.49     31.83 o 
   2   7  27      102.40      120.11     53.94 o 
  -1   8  27      237.07      241.24     48.73 o 
   0   8  27       10.19       31.28     41.73 o 
   1   8  27      238.09      260.40     75.74 o 
   0   0  28       91.45       42.49     38.95 o 
   1   0  28      138.85      158.09     53.84 o 
   2   0  28       28.80       40.20     28.25 o 
   3   0  28       86.84      116.77     38.69 o 
  -3   1  28       31.12       19.28     22.92 o 
  -2   1  28       69.83       76.62     31.77 o 
  -1   1  28        1.82       -5.63     23.28 o 
   0   1  28      307.79      320.52     48.14 o 
   1   1  28        2.52      -10.35     20.44 o 
   2   1  28       69.62       68.12     32.45 o 
   3   1  28       29.03       69.60     32.27 o 
  -3   2  28      104.71      136.94     53.91 o 
  -2   2  28       19.53       39.02     28.40 o 
  -1   2  28      159.89      180.68     39.24 o 
   0   2  28       23.35       32.25     26.48 o 
   1   2  28      162.31      182.12     41.93 o 
   2   2  28       17.23       10.44     21.14 o 
   3   2  28      102.80      126.32     54.88 o 
  -2   3  28       87.50      118.53     29.12 o 
  -1   3  28       24.18       50.40     29.21 o 
   0   3  28      128.72      136.08     37.09 o 
   1   3  28       24.62       31.68     28.29 o 
   2   3  28       90.25      117.67     37.03 o 
  -2   4  28      102.32       97.24     34.92 o 
  -1   4  28       76.99       84.17     32.02 o 
   0   4  28        0.03        8.74     23.95 o 
   1   4  28       80.15       81.17     33.53 o 
   2   4  28      101.17      118.34     38.23 o 
  -2   5  28       31.65       21.92     27.77 o 
  -1   5  28        1.91       -4.24     23.85 o 
   0   5  28       55.23       44.27     28.09 o 
   1   5  28        1.54       12.29     37.52 o 
   2   5  28       31.53       43.08     31.17 o 
  -1   6  28       70.14      149.30     58.07 o 
   0   6  28       17.59       18.61     40.54 o 
   1   6  28       72.01       80.13     35.38 o 
  -1   7  28       27.32       -2.59     26.02 o 
   0   7  28      153.19      228.79     68.84 o 
   1   7  28       25.54       25.07     28.94 o 
   1   0  29        0.92      -14.25     26.19 o 
   2   0  29        0.13        8.67     23.85 o 
  -2   1  29        0.32      -19.59     22.94 o 
  -1   1  29       47.30       88.17     33.15 o 
   0   1  29        5.45        7.38     25.33 o 
   1   1  29       46.77      105.33     57.29 o 
   2   1  29        0.31      -18.21     23.37 o 
  -2   2  29       42.61       41.37     29.52 o 
  -1   2  29       22.75       13.12     25.39 o 
   0   2  29       33.53       40.96     29.26 o 
   1   2  29       22.71       28.71     27.15 o 
   2   2  29       43.19       23.33     40.20 o 
  -2   3  29        0.13       10.34     24.69 o 
  -1   3  29       14.09        9.45     25.07 o 
   0   3  29       25.68       44.90     29.38 o 
   1   3  29       13.35       -7.67     25.77 o 
   2   3  29        0.16       41.20     44.09 o 
  -1   4  29       33.87       24.05     27.12 o 
   0   4  29        9.54       -6.14     24.65 o 
   1   4  29       33.21       42.16     47.05 o 
  -1   5  29       59.82       72.02     30.93 o 
   0   5  29        0.46      -22.09     22.09 o 
   1   5  29       60.44       98.62     52.76 o 
   0   0  30       88.80       96.92     50.85 o 
   1   0  30        1.68       -2.36     29.66 o 
  -1   1  30      117.08      106.49     36.82 o 
   0   1  30       30.78       61.05     32.13 o 
   1   1  30      115.35      111.36     37.58 o 
  -1   2  30        6.58        5.45     25.12 o 
   0   2  30       96.36      104.17     37.36 o 
   1   2  30        6.51        0.63     24.48 o 
   0   3  30        3.61       12.47     25.52 o 
                                                 
